# Supplementary material for: The ICR96 exon CNV validation series: a resource for orthogonal assessment of exon CNV calling in NGS data
Source: Wellcome Open Res. 2017 May 26;2:35. [Version 1] doi: 10.12688/wellcomeopenres.11689.1 (PMC5473400; doi:10.12688/wellcomeopenres.11689.1)
Supplement: Supplementary file 1 [file wellcomeopenres-2-12629-s0000.tgz]

Archive with 1 entries (1 files):
- 685e972e-7457-4dbf-8a33-3b91ae4a8f29.txt
