# Supplementary material for: The ICR96 exon CNV validation series: a resource for orthogonal assessment of exon CNV calling in NGS data
Source: Wellcome Open Res. 2017 May 26;2:35. [Version 1] doi: 10.12688/wellcomeopenres.11689.1 (PMC5473400; doi:10.12688/wellcomeopenres.11689.1)
Supplement: Supplementary file 1 [file wellcomeopenres-2-12629-s0000.tgz › 685e972e-7457-4dbf-8a33-3b91ae4a8f29.txt]

chr1	17345375	17345454	SDHB.chr1.17345375.17345454
chr1	17349102	17349226	SDHB.chr1.17349102.17349226
chr1	17350467	17350570	SDHB.chr1.17350467.17350570
chr1	17354243	17354361	SDHB.chr1.17354243.17354361
chr1	17355094	17355232	SDHB.chr1.17355094.17355232
chr1	17359554	17359641	SDHB.chr1.17359554.17359641
chr1	17371255	17371384	SDHB.chr1.17371255.17371384
chr1	17380442	17380515	SDHB.chr1.17380442.17380515
chr1	45794977	45795110	MUTYH.chr1.45794977.45795110
chr1	45796187	45796230	MUTYH.chr1.45796187.45796230
chr1	45796853	45797007	MUTYH.chr1.45796853.45797007
chr1	45797091	45797229	MUTYH.chr1.45797091.45797229
chr1	45797332	45797522	MUTYH.chr1.45797332.45797522
chr1	45797694	45797759	MUTYH.chr1.45797694.45797759
chr1	45797837	45797983	MUTYH.chr1.45797837.45797983
chr1	45798062	45798161	MUTYH.chr1.45798062.45798161
chr1	45798245	45798360	MUTYH.chr1.45798245.45798360
chr1	45798434	45798507	MUTYH.chr1.45798434.45798507
chr1	45798589	45798632	MUTYH.chr1.45798589.45798632
chr1	45798768	45798843	MUTYH.chr1.45798768.45798843
chr1	45798956	45798997	MUTYH.chr1.45798956.45798997
chr1	45799084	45799276	MUTYH.chr1.45799084.45799276
chr1	45800062	45800184	MUTYH.chr1.45800062.45800184
chr1	45805890	45805927	MUTYH.chr1.45805890.45805927
chr1	161284195	161284216	SDHC.chr1.161284195.161284216
chr1	161293403	161293461	SDHC.chr1.161293403.161293461
chr1	161298185	161298288	SDHC.chr1.161298185.161298288
chr1	161310383	161310446	SDHC.chr1.161310383.161310446
chr1	161326466	161326631	SDHC.chr1.161326466.161326631
chr1	161332118	161332224	SDHC.chr1.161332118.161332224
chr1	241661127	241661271	FH.chr1.241661127.241661271
chr1	241663736	241663891	FH.chr1.241663736.241663891
chr1	241665742	241665871	FH.chr1.241665742.241665871
chr1	241667341	241667546	FH.chr1.241667341.241667546
chr1	241669302	241669469	FH.chr1.241669302.241669469
chr1	241671902	241672086	FH.chr1.241671902.241672086
chr1	241675266	241675444	FH.chr1.241675266.241675444
chr1	241676902	241677014	FH.chr1.241676902.241677014
chr1	241680481	241680617	FH.chr1.241680481.241680617
chr1	241682890	241683023	FH.chr1.241682890.241683023
chr2	29416089	29416789	ALK.chr2.29416089.29416789
chr2	29419635	29419727	ALK.chr2.29419635.29419727
chr2	29420407	29420543	ALK.chr2.29420407.29420543
chr2	29430036	29430139	ALK.chr2.29430036.29430139
chr2	29432651	29432745	ALK.chr2.29432651.29432745
chr2	29436849	29436948	ALK.chr2.29436849.29436948
chr2	29443571	29443702	ALK.chr2.29443571.29443702
chr2	29445209	29445275	ALK.chr2.29445209.29445275
chr2	29445382	29445474	ALK.chr2.29445382.29445474
chr2	29446207	29446395	ALK.chr2.29446207.29446395
chr2	29448326	29448432	ALK.chr2.29448326.29448432
chr2	29449787	29449941	ALK.chr2.29449787.29449941
chr2	29450439	29450539	ALK.chr2.29450439.29450539
chr2	29451749	29451933	ALK.chr2.29451749.29451933
chr2	29455169	29455315	ALK.chr2.29455169.29455315
chr2	29456430	29456563	ALK.chr2.29456430.29456563
chr2	29462545	29462697	ALK.chr2.29462545.29462697
chr2	29473970	29474134	ALK.chr2.29473970.29474134
chr2	29497964	29498094	ALK.chr2.29497964.29498094
chr2	29498267	29498363	ALK.chr2.29498267.29498363
chr2	29519753	29519924	ALK.chr2.29519753.29519924
chr2	29541169	29541271	ALK.chr2.29541169.29541271
chr2	29543616	29543749	ALK.chr2.29543616.29543749
chr2	29551215	29551348	ALK.chr2.29551215.29551348
chr2	29606597	29606726	ALK.chr2.29606597.29606726
chr2	29754780	29754983	ALK.chr2.29754780.29754983
chr2	29917715	29917881	ALK.chr2.29917715.29917881
chr2	29940443	29940564	ALK.chr2.29940443.29940564
chr2	30142858	30143526	ALK.chr2.30142858.30143526
chr2	47596644	47596721	EPCAM.chr2.47596644.47596721
chr2	47600601	47600710	EPCAM.chr2.47600601.47600710
chr2	47600946	47601188	EPCAM.chr2.47600946.47601188
chr2	47602372	47602439	EPCAM.chr2.47602372.47602439
chr2	47604152	47604217	EPCAM.chr2.47604152.47604217
chr2	47606091	47606194	EPCAM.chr2.47606091.47606194
chr2	47606907	47607109	EPCAM.chr2.47606907.47607109
chr2	47612304	47612350	EPCAM.chr2.47612304.47612350
chr2	47613710	47613753	EPCAM.chr2.47613710.47613753
chr2	47630330	47630542	MSH2.chr2.47630330.47630542
chr2	47635539	47635695	MSH2.chr2.47635539.47635695
chr2	47637232	47637512	MSH2.chr2.47637232.47637512
chr2	47639552	47639700	MSH2.chr2.47639552.47639700
chr2	47641407	47641558	MSH2.chr2.47641407.47641558
chr2	47643434	47643569	MSH2.chr2.47643434.47643569
chr2	47656880	47657081	MSH2.chr2.47656880.47657081
chr2	47672686	47672797	MSH2.chr2.47672686.47672797
chr2	47690169	47690294	MSH2.chr2.47690169.47690294
chr2	47693796	47693948	MSH2.chr2.47693796.47693948
chr2	47698103	47698202	MSH2.chr2.47698103.47698202
chr2	47702163	47702410	MSH2.chr2.47702163.47702410
chr2	47703505	47703711	MSH2.chr2.47703505.47703711
chr2	47705410	47705659	MSH2.chr2.47705410.47705659
chr2	47707834	47708011	MSH2.chr2.47707834.47708011
chr2	47709917	47710089	MSH2.chr2.47709917.47710089
chr2	96919545	96919854	TMEM127.chr2.96919545.96919854
chr2	96920570	96920736	TMEM127.chr2.96920570.96920736
chr2	96930875	96931120	TMEM127.chr2.96930875.96931120
chr2	190656535	190656668	PMS1.chr2.190656535.190656668
chr2	190660494	190660678	PMS1.chr2.190660494.190660678
chr2	190670377	190670481	PMS1.chr2.190670377.190670481
chr2	190682742	190682907	PMS1.chr2.190682742.190682907
chr2	190708689	190708807	PMS1.chr2.190708689.190708807
chr2	190717380	190717504	PMS1.chr2.190717380.190717504
chr2	190718664	190718809	PMS1.chr2.190718664.190718809
chr2	190718964	190719855	PMS1.chr2.190718964.190719855
chr2	190728468	190728955	PMS1.chr2.190728468.190728955
chr2	190732524	190732656	PMS1.chr2.190732524.190732656
chr2	190738221	190738383	PMS1.chr2.190738221.190738383
chr2	190741997	190742163	PMS1.chr2.190741997.190742163
chr3	10183531	10183872	VHL.chr3.10183531.10183872
chr3	10188197	10188321	VHL.chr3.10188197.10188321
chr3	10191470	10191650	VHL.chr3.10191470.10191650
chr3	37035038	37035155	MLH1.chr3.37035038.37035155
chr3	37038109	37038201	MLH1.chr3.37038109.37038201
chr3	37042445	37042545	MLH1.chr3.37042445.37042545
chr3	37045891	37045966	MLH1.chr3.37045891.37045966
chr3	37048481	37048555	MLH1.chr3.37048481.37048555
chr3	37050304	37050397	MLH1.chr3.37050304.37050397
chr3	37053310	37053354	MLH1.chr3.37053310.37053354
chr3	37053501	37053591	MLH1.chr3.37053501.37053591
chr3	37055922	37056036	MLH1.chr3.37055922.37056036
chr3	37058996	37059091	MLH1.chr3.37058996.37059091
chr3	37061800	37061955	MLH1.chr3.37061800.37061955
chr3	37067127	37067499	MLH1.chr3.37067127.37067499
chr3	37070274	37070424	MLH1.chr3.37070274.37070424
chr3	37081676	37081786	MLH1.chr3.37081676.37081786
chr3	37083758	37083823	MLH1.chr3.37083758.37083823
chr3	37089009	37089175	MLH1.chr3.37089009.37089175
chr3	37090007	37090101	MLH1.chr3.37090007.37090101
chr3	37090394	37090509	MLH1.chr3.37090394.37090509
chr3	37091976	37092145	MLH1.chr3.37091976.37092145
chr3	52436303	52436438	BAP1.chr3.52436303.52436438
chr3	52436617	52436691	BAP1.chr3.52436617.52436691
chr3	52436794	52436888	BAP1.chr3.52436794.52436888
chr3	52437153	52437315	BAP1.chr3.52437153.52437315
chr3	52437431	52437911	BAP1.chr3.52437431.52437911
chr3	52438468	52438603	BAP1.chr3.52438468.52438603
chr3	52439125	52439311	BAP1.chr3.52439125.52439311
chr3	52439780	52439929	BAP1.chr3.52439780.52439929
chr3	52440268	52440393	BAP1.chr3.52440268.52440393
chr3	52440844	52440924	BAP1.chr3.52440844.52440924
chr3	52441189	52441333	BAP1.chr3.52441189.52441333
chr3	52441414	52441477	BAP1.chr3.52441414.52441477
chr3	52441973	52442094	BAP1.chr3.52441973.52442094
chr3	52442489	52442623	BAP1.chr3.52442489.52442623
chr3	52443569	52443625	BAP1.chr3.52443569.52443625
chr3	52443729	52443760	BAP1.chr3.52443729.52443760
chr3	52443857	52443895	BAP1.chr3.52443857.52443895
chr3	70014090	70014092	MITF_rs149617956.chr3.70014090.70014092
chr3	128199861	128200162	GATA2.chr3.128199861.128200162
chr3	128200661	128200788	GATA2.chr3.128200661.128200788
chr3	128202702	128202849	GATA2.chr3.128202702.128202849
chr3	128204569	128205212	GATA2.chr3.128204569.128205212
chr3	128205645	128205875	GATA2.chr3.128205645.128205875
chr4	41747823	41748340	PHOX2B.chr4.41747823.41748340
chr4	41749365	41749554	PHOX2B.chr4.41749365.41749554
chr4	41750386	41750628	PHOX2B.chr4.41750386.41750628
chr4	55524181	55524249	KIT.chr4.55524181.55524249
chr4	55561677	55561948	KIT.chr4.55561677.55561948
chr4	55564449	55564732	KIT.chr4.55564449.55564732
chr4	55565795	55565933	KIT.chr4.55565795.55565933
chr4	55569889	55570059	KIT.chr4.55569889.55570059
chr4	55573263	55573454	KIT.chr4.55573263.55573454
chr4	55575589	55575706	KIT.chr4.55575589.55575706
chr4	55589749	55589865	KIT.chr4.55589749.55589865
chr4	55592022	55592217	KIT.chr4.55592022.55592217
chr4	55593383	55593491	KIT.chr4.55593383.55593491
chr4	55593581	55593709	KIT.chr4.55593581.55593709
chr4	55593988	55594094	KIT.chr4.55593988.55594094
chr4	55594176	55594288	KIT.chr4.55594176.55594288
chr4	55595500	55595652	KIT.chr4.55595500.55595652
chr4	55597493	55597586	KIT.chr4.55597493.55597586
chr4	55598036	55598165	KIT.chr4.55598036.55598165
chr4	55599235	55599359	KIT.chr4.55599235.55599359
chr4	55602663	55602776	KIT.chr4.55602663.55602776
chr4	55602886	55602987	KIT.chr4.55602886.55602987
chr4	55603340	55603447	KIT.chr4.55603340.55603447
chr4	55604594	55604724	KIT.chr4.55604594.55604724
chr5	112090587	112090723	APC.chr5.112090587.112090723
chr5	112102022	112102108	APC.chr5.112102022.112102108
chr5	112102885	112103088	APC.chr5.112102885.112103088
chr5	112111325	112111435	APC.chr5.112111325.112111435
chr5	112116486	112116601	APC.chr5.112116486.112116601
chr5	112128142	112128227	APC.chr5.112128142.112128227
chr5	112136975	112137081	APC.chr5.112136975.112137081
chr5	112151191	112151291	APC.chr5.112151191.112151291
chr5	112154662	112155042	APC.chr5.112154662.112155042
chr5	112157592	112157689	APC.chr5.112157592.112157689
chr5	112162804	112162945	APC.chr5.112162804.112162945
chr5	112163625	112163704	APC.chr5.112163625.112163704
chr5	112164552	112164670	APC.chr5.112164552.112164670
chr5	112170647	112170863	APC.chr5.112170647.112170863
chr5	112173249	112179824	APC.chr5.112173249.112179824
chr7	6013029	6013174	PMS2.chr7.6013029.6013174
chr7	6017218	6017389	PMS2.chr7.6017218.6017389
chr7	6018226	6018328	PMS2.chr7.6018226.6018328
chr7	6022454	6022623	PMS2.chr7.6022454.6022623
chr7	6026389	6027252	PMS2.chr7.6026389.6027252
chr7	6029430	6029587	PMS2.chr7.6029430.6029587
chr7	6031603	6031689	PMS2.chr7.6031603.6031689
chr7	6035164	6035265	PMS2.chr7.6035164.6035265
chr7	6036956	6037055	PMS2.chr7.6036956.6037055
chr7	6038738	6038907	PMS2.chr7.6038738.6038907
chr7	6042083	6042268	PMS2.chr7.6042083.6042268
chr7	6043320	6043424	PMS2.chr7.6043320.6043424
chr7	6043602	6043690	PMS2.chr7.6043602.6043690
chr7	6045522	6045663	PMS2.chr7.6045522.6045663
chr7	6048627	6048651	PMS2.chr7.6048627.6048651
chr7	55086970	55087059	EGFR.chr7.55086970.55087059
chr7	55209978	55210131	EGFR.chr7.55209978.55210131
chr7	55210997	55211182	EGFR.chr7.55210997.55211182
chr7	55214298	55214434	EGFR.chr7.55214298.55214434
chr7	55218986	55219056	EGFR.chr7.55218986.55219056
chr7	55220238	55220358	EGFR.chr7.55220238.55220358
chr7	55221703	55221846	EGFR.chr7.55221703.55221846
chr7	55223522	55223640	EGFR.chr7.55223522.55223640
chr7	55224225	55224353	EGFR.chr7.55224225.55224353
chr7	55224451	55224526	EGFR.chr7.55224451.55224526
chr7	55225355	55225447	EGFR.chr7.55225355.55225447
chr7	55227831	55228032	EGFR.chr7.55227831.55228032
chr7	55229191	55229325	EGFR.chr7.55229191.55229325
chr7	55231425	55231517	EGFR.chr7.55231425.55231517
chr7	55232972	55233131	EGFR.chr7.55232972.55233131
chr7	55238867	55238907	EGFR.chr7.55238867.55238907
chr7	55240675	55240818	EGFR.chr7.55240675.55240818
chr7	55241613	55241737	EGFR.chr7.55241613.55241737
chr7	55242414	55242514	EGFR.chr7.55242414.55242514
chr7	55248985	55249172	EGFR.chr7.55248985.55249172
chr7	55259411	55259568	EGFR.chr7.55259411.55259568
chr7	55260458	55260535	EGFR.chr7.55260458.55260535
chr7	55266409	55266557	EGFR.chr7.55266409.55266557
chr7	55268008	55268107	EGFR.chr7.55268008.55268107
chr7	55268880	55269049	EGFR.chr7.55268880.55269049
chr7	55269427	55269476	EGFR.chr7.55269427.55269476
chr7	55270209	55270319	EGFR.chr7.55270209.55270319
chr7	55272948	55273311	EGFR.chr7.55272948.55273311
chr7	66453357	66453487	SBDS.chr7.66453357.66453487
chr7	66456123	66456289	SBDS.chr7.66456123.66456289
chr7	66458203	66458405	SBDS.chr7.66458203.66458405
chr7	66459198	66459329	SBDS.chr7.66459198.66459329
chr7	66460276	66460405	SBDS.chr7.66460276.66460405
chr7	116339138	116340339	MET.chr7.116339138.116340339
chr7	116371721	116371914	MET.chr7.116371721.116371914
chr7	116380003	116380139	MET.chr7.116380003.116380139
chr7	116380905	116381080	MET.chr7.116380905.116381080
chr7	116395408	116395570	MET.chr7.116395408.116395570
chr7	116397490	116397594	MET.chr7.116397490.116397594
chr7	116397691	116397829	MET.chr7.116397691.116397829
chr7	116398512	116398675	MET.chr7.116398512.116398675
chr7	116399390	116399545	MET.chr7.116399390.116399545
chr7	116403103	116403323	MET.chr7.116403103.116403323
chr7	116409698	116409846	MET.chr7.116409698.116409846
chr7	116411551	116411709	MET.chr7.116411551.116411709
chr7	116411902	116412044	MET.chr7.116411902.116412044
chr7	116414934	116415166	MET.chr7.116414934.116415166
chr7	116417442	116417524	MET.chr7.116417442.116417524
chr7	116418829	116419012	MET.chr7.116418829.116419012
chr7	116422041	116422152	MET.chr7.116422041.116422152
chr7	116423357	116423524	MET.chr7.116423357.116423524
chr7	116435708	116435846	MET.chr7.116435708.116435846
chr7	116435940	116436179	MET.chr7.116435940.116436179
chr9	21968227	21968242	CDKN2A.chr9.21968227.21968242
chr9	21970900	21971208	CDKN2A.chr9.21970900.21971208
chr9	21974676	21974827	CDKN2A.chr9.21974676.21974827
chr9	21994137	21994331	CDKN2A.chr9.21994137.21994331
chr10	43572706	43572780	RET.chr10.43572706.43572780
chr10	43595906	43596171	RET.chr10.43595906.43596171
chr10	43597789	43598078	RET.chr10.43597789.43598078
chr10	43600399	43600642	RET.chr10.43600399.43600642
chr10	43601823	43602020	RET.chr10.43601823.43602020
chr10	43604478	43604679	RET.chr10.43604478.43604679
chr10	43606654	43606914	RET.chr10.43606654.43606914
chr10	43607546	43607673	RET.chr10.43607546.43607673
chr10	43608300	43608412	RET.chr10.43608300.43608412
chr10	43609003	43609124	RET.chr10.43609003.43609124
chr10	43609927	43610185	RET.chr10.43609927.43610185
chr10	43612031	43612180	RET.chr10.43612031.43612180
chr10	43613820	43613929	RET.chr10.43613820.43613929
chr10	43614978	43615194	RET.chr10.43614978.43615194
chr10	43615528	43615652	RET.chr10.43615528.43615652
chr10	43617393	43617465	RET.chr10.43617393.43617465
chr10	43619118	43619257	RET.chr10.43619118.43619257
chr10	43620330	43620431	RET.chr10.43620330.43620431
chr10	43622022	43622171	RET.chr10.43622022.43622171
chr10	43623559	43623718	RET.chr10.43623559.43623718
chr10	89624226	89624306	PTEN.chr10.89624226.89624306
chr10	89653781	89653867	PTEN.chr10.89653781.89653867
chr10	89685269	89685315	PTEN.chr10.89685269.89685315
chr10	89690802	89690847	PTEN.chr10.89690802.89690847
chr10	89692769	89693009	PTEN.chr10.89692769.89693009
chr10	89711874	89712017	PTEN.chr10.89711874.89712017
chr10	89717609	89717777	PTEN.chr10.89717609.89717777
chr10	89720650	89720876	PTEN.chr10.89720650.89720876
chr10	89725043	89725230	PTEN.chr10.89725043.89725230
chr10	104263909	104264092	SUFU.chr10.104263909.104264092
chr10	104268925	104269061	SUFU.chr10.104268925.104269061
chr10	104309726	104309864	SUFU.chr10.104309726.104309864
chr10	104352338	104352482	SUFU.chr10.104352338.104352482
chr10	104353392	104353479	SUFU.chr10.104353392.104353479
chr10	104353749	104353823	SUFU.chr10.104353749.104353823
chr10	104356896	104357051	SUFU.chr10.104356896.104357051
chr10	104359189	104359302	SUFU.chr10.104359189.104359302
chr10	104375024	104375160	SUFU.chr10.104375024.104375160
chr10	104377046	104377186	SUFU.chr10.104377046.104377186
chr10	104386931	104387001	SUFU.chr10.104386931.104387001
chr10	104389822	104389913	SUFU.chr10.104389822.104389913
chr11	32410603	32410726	WT1.chr11.32410603.32410726
chr11	32413517	32413611	WT1.chr11.32413517.32413611
chr11	32414211	32414302	WT1.chr11.32414211.32414302
chr11	32417802	32417954	WT1.chr11.32417802.32417954
chr11	32421493	32421591	WT1.chr11.32421493.32421591
chr11	32438035	32438087	WT1.chr11.32438035.32438087
chr11	32439122	32439201	WT1.chr11.32439122.32439201
chr11	32449501	32449605	WT1.chr11.32449501.32449605
chr11	32450042	32450166	WT1.chr11.32450042.32450166
chr11	32456245	32456892	WT1.chr11.32456245.32456892
chr11	61197618	61197655	SDHAF2.chr11.61197618.61197655
chr11	61205096	61205321	SDHAF2.chr11.61205096.61205321
chr11	61205475	61205586	SDHAF2.chr11.61205475.61205586
chr11	61213412	61213544	SDHAF2.chr11.61213412.61213544
chr11	64571805	64572289	MEN1.chr11.64571805.64572289
chr11	64572505	64572671	MEN1.chr11.64572505.64572671
chr11	64573106	64573243	MEN1.chr11.64573106.64573243
chr11	64573703	64573841	MEN1.chr11.64573703.64573841
chr11	64574482	64574571	MEN1.chr11.64574482.64574571
chr11	64574650	64574692	MEN1.chr11.64574650.64574692
chr11	64575023	64575153	MEN1.chr11.64575023.64575153
chr11	64575362	64575572	MEN1.chr11.64575362.64575572
chr11	64577121	64577582	MEN1.chr11.64577121.64577582
chr11	108098351	108098424	ATM.chr11.108098351.108098424
chr11	108098502	108098616	ATM.chr11.108098502.108098616
chr11	108099904	108100051	ATM.chr11.108099904.108100051
chr11	108106396	108106562	ATM.chr11.108106396.108106562
chr11	108114679	108114846	ATM.chr11.108114679.108114846
chr11	108115514	108115754	ATM.chr11.108115514.108115754
chr11	108117690	108117855	ATM.chr11.108117690.108117855
chr11	108119659	108119830	ATM.chr11.108119659.108119830
chr11	108121427	108121800	ATM.chr11.108121427.108121800
chr11	108122563	108122759	ATM.chr11.108122563.108122759
chr11	108123543	108123640	ATM.chr11.108123543.108123640
chr11	108124540	108124767	ATM.chr11.108124540.108124767
chr11	108126941	108127068	ATM.chr11.108126941.108127068
chr11	108128207	108128334	ATM.chr11.108128207.108128334
chr11	108129712	108129803	ATM.chr11.108129712.108129803
chr11	108137897	108138070	ATM.chr11.108137897.108138070
chr11	108139136	108139337	ATM.chr11.108139136.108139337
chr11	108141790	108141874	ATM.chr11.108141790.108141874
chr11	108141977	108142134	ATM.chr11.108141977.108142134
chr11	108143258	108143335	ATM.chr11.108143258.108143335
chr11	108143448	108143580	ATM.chr11.108143448.108143580
chr11	108150217	108150336	ATM.chr11.108150217.108150336
chr11	108151721	108151896	ATM.chr11.108151721.108151896
chr11	108153436	108153607	ATM.chr11.108153436.108153607
chr11	108154953	108155201	ATM.chr11.108154953.108155201
chr11	108158326	108158443	ATM.chr11.108158326.108158443
chr11	108159703	108159831	ATM.chr11.108159703.108159831
chr11	108160328	108160529	ATM.chr11.108160328.108160529
chr11	108163345	108163521	ATM.chr11.108163345.108163521
chr11	108164039	108164205	ATM.chr11.108164039.108164205
chr11	108165653	108165787	ATM.chr11.108165653.108165787
chr11	108168013	108168110	ATM.chr11.108168013.108168110
chr11	108170440	108170613	ATM.chr11.108170440.108170613
chr11	108172374	108172517	ATM.chr11.108172374.108172517
chr11	108173579	108173757	ATM.chr11.108173579.108173757
chr11	108175401	108175580	ATM.chr11.108175401.108175580
chr11	108178623	108178712	ATM.chr11.108178623.108178712
chr11	108179836	108179838	ATM_SNP.chr11.108179836.108179838
chr11	108180886	108181043	ATM.chr11.108180886.108181043
chr11	108183137	108183226	ATM.chr11.108183137.108183226
chr11	108186549	108186639	ATM.chr11.108186549.108186639
chr11	108186737	108186841	ATM.chr11.108186737.108186841
chr11	108188099	108188249	ATM.chr11.108188099.108188249
chr11	108190680	108190786	ATM.chr11.108190680.108190786
chr11	108192027	108192148	ATM.chr11.108192027.108192148
chr11	108196036	108196272	ATM.chr11.108196036.108196272
chr11	108196784	108196953	ATM.chr11.108196784.108196953
chr11	108198371	108198486	ATM.chr11.108198371.108198486
chr11	108199747	108199966	ATM.chr11.108199747.108199966
chr11	108200940	108201149	ATM.chr11.108200940.108201149
chr11	108202170	108202285	ATM.chr11.108202170.108202285
chr11	108202605	108202765	ATM.chr11.108202605.108202765
chr11	108203488	108203628	ATM.chr11.108203488.108203628
chr11	108204612	108204696	ATM.chr11.108204612.108204696
chr11	108205695	108205837	ATM.chr11.108205695.108205837
chr11	108206571	108206689	ATM.chr11.108206571.108206689
chr11	108213948	108214099	ATM.chr11.108213948.108214099
chr11	108216469	108216636	ATM.chr11.108216469.108216636
chr11	108218005	108218093	ATM.chr11.108218005.108218093
chr11	108224492	108224608	ATM.chr11.108224492.108224608
chr11	108225537	108225602	ATM.chr11.108225537.108225602
chr11	108235808	108235946	ATM.chr11.108235808.108235946
chr11	108236051	108236236	ATM.chr11.108236051.108236236
chr11	111957631	111957684	SDHD.chr11.111957631.111957684
chr11	111958580	111958698	SDHD.chr11.111958580.111958698
chr11	111959590	111959736	SDHD.chr11.111959590.111959736
chr11	111965528	111965695	SDHD.chr11.111965528.111965695
chr12	58142307	58142401	CDK4.chr12.58142307.58142401
chr12	58142964	58143101	CDK4.chr12.58142964.58143101
chr12	58143236	58143288	CDK4.chr12.58143236.58143288
chr12	58144438	58144549	CDK4.chr12.58144438.58144549
chr12	58144705	58144874	CDK4.chr12.58144705.58144874
chr12	58144989	58145126	CDK4.chr12.58144989.58145126
chr12	58145282	58145501	CDK4.chr12.58145282.58145501
chr12	121416571	121416898	HNF1A.chr12.121416571.121416898
chr12	121426635	121426836	HNF1A.chr12.121426635.121426836
chr12	121431322	121431510	HNF1A.chr12.121431322.121431510
chr12	121431966	121432209	HNF1A.chr12.121431966.121432209
chr12	121434064	121434217	HNF1A.chr12.121434064.121434217
chr12	121434343	121434546	HNF1A.chr12.121434343.121434546
chr12	121435276	121435469	HNF1A.chr12.121435276.121435469
chr12	121437070	121437193	HNF1A.chr12.121437070.121437193
chr12	121437285	121437431	HNF1A.chr12.121437285.121437431
chr12	121438867	121438996	HNF1A.chr12.121438867.121438996
chr13	32890597	32890665	BRCA2.chr13.32890597.32890665
chr13	32893213	32893463	BRCA2.chr13.32893213.32893463
chr13	32899212	32899322	BRCA2.chr13.32899212.32899322
chr13	32900237	32900288	BRCA2.chr13.32900237.32900288
chr13	32900378	32900420	BRCA2.chr13.32900378.32900420
chr13	32900635	32900751	BRCA2.chr13.32900635.32900751
chr13	32903579	32903630	BRCA2.chr13.32903579.32903630
chr13	32905055	32905168	BRCA2.chr13.32905055.32905168
chr13	32906408	32907525	BRCA2.chr13.32906408.32907525
chr13	32910401	32915334	BRCA2.chr13.32910401.32915334
chr13	32918694	32918791	BRCA2.chr13.32918694.32918791
chr13	32920963	32921034	BRCA2.chr13.32920963.32921034
chr13	32928997	32929426	BRCA2.chr13.32928997.32929426
chr13	32930564	32930747	BRCA2.chr13.32930564.32930747
chr13	32931878	32932067	BRCA2.chr13.32931878.32932067
chr13	32936659	32936831	BRCA2.chr13.32936659.32936831
chr13	32937315	32937671	BRCA2.chr13.32937315.32937671
chr13	32944538	32944695	BRCA2.chr13.32944538.32944695
chr13	32945092	32945238	BRCA2.chr13.32945092.32945238
chr13	32950806	32950929	BRCA2.chr13.32950806.32950929
chr13	32953453	32953653	BRCA2.chr13.32953453.32953653
chr13	32953886	32954051	BRCA2.chr13.32953886.32954051
chr13	32954143	32954283	BRCA2.chr13.32954143.32954283
chr13	32968825	32969071	BRCA2.chr13.32968825.32969071
chr13	32971034	32971182	BRCA2.chr13.32971034.32971182
chr13	32972298	32972908	BRCA2.chr13.32972298.32972908
chr13	48878048	48878186	RB1.chr13.48878048.48878186
chr13	48881415	48881543	RB1.chr13.48881415.48881543
chr13	48916734	48916851	RB1.chr13.48916734.48916851
chr13	48919215	48919336	RB1.chr13.48919215.48919336
chr13	48921960	48922000	RB1.chr13.48921960.48922000
chr13	48923091	48923160	RB1.chr13.48923091.48923160
chr13	48934152	48934264	RB1.chr13.48934152.48934264
chr13	48936950	48937094	RB1.chr13.48936950.48937094
chr13	48939029	48939108	RB1.chr13.48939029.48939108
chr13	48941629	48941740	RB1.chr13.48941629.48941740
chr13	48942662	48942741	RB1.chr13.48942662.48942741
chr13	48947540	48947629	RB1.chr13.48947540.48947629
chr13	48951053	48951171	RB1.chr13.48951053.48951171
chr13	48953729	48953787	RB1.chr13.48953729.48953787
chr13	48954188	48954221	RB1.chr13.48954188.48954221
chr13	48954300	48954378	RB1.chr13.48954300.48954378
chr13	48955382	48955580	RB1.chr13.48955382.48955580
chr13	49027128	49027248	RB1.chr13.49027128.49027248
chr13	49030339	49030486	RB1.chr13.49030339.49030486
chr13	49033823	49033970	RB1.chr13.49033823.49033970
chr13	49037866	49037972	RB1.chr13.49037866.49037972
chr13	49039133	49039248	RB1.chr13.49039133.49039248
chr13	49039340	49039505	RB1.chr13.49039340.49039505
chr13	49047495	49047527	RB1.chr13.49047495.49047527
chr13	49050836	49050980	RB1.chr13.49050836.49050980
chr13	49051490	49051541	RB1.chr13.49051490.49051541
chr13	49054133	49054208	RB1.chr13.49054133.49054208
chr14	65543193	65543382	MAX.chr14.65543193.65543382
chr14	65544630	65544755	MAX.chr14.65544630.65544755
chr14	65560425	65560534	MAX.chr14.65560425.65560534
chr14	65568263	65568291	MAX.chr14.65568263.65568291
chr14	65569021	65569058	MAX.chr14.65569021.65569058
chr14	95556834	95557001	DICER1.chr14.95556834.95557001
chr14	95557370	95557447	DICER1.chr14.95557370.95557447
chr14	95557539	95557703	DICER1.chr14.95557539.95557703
chr14	95560224	95560494	DICER1.chr14.95560224.95560494
chr14	95562161	95563051	DICER1.chr14.95562161.95563051
chr14	95566116	95566273	DICER1.chr14.95566116.95566273
chr14	95569682	95570464	DICER1.chr14.95569682.95570464
chr14	95571407	95571584	DICER1.chr14.95571407.95571584
chr14	95572014	95572121	DICER1.chr14.95572014.95572121
chr14	95572377	95572561	DICER1.chr14.95572377.95572561
chr14	95573944	95574099	DICER1.chr14.95573944.95574099
chr14	95574216	95574431	DICER1.chr14.95574216.95574431
chr14	95574660	95574841	DICER1.chr14.95574660.95574841
chr14	95577653	95577794	DICER1.chr14.95577653.95577794
chr14	95578508	95578585	DICER1.chr14.95578508.95578585
chr14	95579428	95579562	DICER1.chr14.95579428.95579562
chr14	95582003	95582159	DICER1.chr14.95582003.95582159
chr14	95582789	95583033	DICER1.chr14.95582789.95583033
chr14	95583958	95584092	DICER1.chr14.95583958.95584092
chr14	95590532	95591006	DICER1.chr14.95590532.95591006
chr14	95592916	95593086	DICER1.chr14.95592916.95593086
chr14	95595808	95595970	DICER1.chr14.95595808.95595970
chr14	95596394	95596530	DICER1.chr14.95596394.95596530
chr14	95597845	95597977	DICER1.chr14.95597845.95597977
chr14	95598851	95599015	DICER1.chr14.95598851.95599015
chr14	95599651	95599796	DICER1.chr14.95599651.95599796
chr16	23614779	23614991	PALB2.chr16.23614779.23614991
chr16	23619184	23619334	PALB2.chr16.23619184.23619334
chr16	23625324	23625413	PALB2.chr16.23625324.23625413
chr16	23632682	23632800	PALB2.chr16.23632682.23632800
chr16	23634289	23634452	PALB2.chr16.23634289.23634452
chr16	23635329	23635416	PALB2.chr16.23635329.23635416
chr16	23637556	23637719	PALB2.chr16.23637556.23637719
chr16	23640524	23640597	PALB2.chr16.23640524.23640597
chr16	23640960	23641791	PALB2.chr16.23640960.23641791
chr16	23646182	23647656	PALB2.chr16.23646182.23647656
chr16	23649170	23649274	PALB2.chr16.23649170.23649274
chr16	23649390	23649451	PALB2.chr16.23649390.23649451
chr16	23652430	23652479	PALB2.chr16.23652430.23652479
chr16	50783609	50784114	CYLD.chr16.50783609.50784114
chr16	50785514	50785818	CYLD.chr16.50785514.50785818
chr16	50788229	50788336	CYLD.chr16.50788229.50788336
chr16	50809076	50809086	CYLD.chr16.50809076.50809086
chr16	50810089	50810189	CYLD.chr16.50810089.50810189
chr16	50811735	50811853	CYLD.chr16.50811735.50811853
chr16	50813575	50813956	CYLD.chr16.50813575.50813956
chr16	50815156	50815323	CYLD.chr16.50815156.50815323
chr16	50816235	50816378	CYLD.chr16.50816235.50816378
chr16	50818239	50818363	CYLD.chr16.50818239.50818363
chr16	50820765	50820858	CYLD.chr16.50820765.50820858
chr16	50821696	50821764	CYLD.chr16.50821696.50821764
chr16	50825468	50825602	CYLD.chr16.50825468.50825602
chr16	50826507	50826617	CYLD.chr16.50826507.50826617
chr16	50827456	50827576	CYLD.chr16.50827456.50827576
chr16	50828122	50828340	CYLD.chr16.50828122.50828340
chr16	50830234	50830420	CYLD.chr16.50830234.50830420
chr16	68771318	68771367	CDH1.chr16.68771318.68771367
chr16	68772199	68772315	CDH1.chr16.68772199.68772315
chr16	68835572	68835797	CDH1.chr16.68835572.68835797
chr16	68842326	68842471	CDH1.chr16.68842326.68842471
chr16	68842595	68842752	CDH1.chr16.68842595.68842752
chr16	68844099	68844245	CDH1.chr16.68844099.68844245
chr16	68845586	68845763	CDH1.chr16.68845586.68845763
chr16	68846037	68846167	CDH1.chr16.68846037.68846167
chr16	68847215	68847399	CDH1.chr16.68847215.68847399
chr16	68849417	68849663	CDH1.chr16.68849417.68849663
chr16	68853182	68853329	CDH1.chr16.68853182.68853329
chr16	68855903	68856129	CDH1.chr16.68855903.68856129
chr16	68857301	68857530	CDH1.chr16.68857301.68857530
chr16	68862076	68862208	CDH1.chr16.68862076.68862208
chr16	68863556	68863701	CDH1.chr16.68863556.68863701
chr16	68867192	68867403	CDH1.chr16.68867192.68867403
chr17	7572926	7573009	TP53.chr17.7572926.7573009
chr17	7573926	7574034	TP53.chr17.7573926.7574034
chr17	7576852	7576927	TP53.chr17.7576852.7576927
chr17	7577018	7577156	TP53.chr17.7577018.7577156
chr17	7577498	7577609	TP53.chr17.7577498.7577609
chr17	7578176	7578290	TP53.chr17.7578176.7578290
chr17	7578370	7578555	TP53.chr17.7578370.7578555
chr17	7579311	7579591	TP53.chr17.7579311.7579591
chr17	7579699	7579722	TP53.chr17.7579699.7579722
chr17	7579838	7579913	TP53.chr17.7579838.7579913
chr17	17116968	17117171	FLCN.chr17.17116968.17117171
chr17	17118298	17118405	FLCN.chr17.17118298.17118405
chr17	17118498	17118631	FLCN.chr17.17118498.17118631
chr17	17119693	17119818	FLCN.chr17.17119693.17119818
chr17	17120382	17120497	FLCN.chr17.17120382.17120497
chr17	17122332	17122524	FLCN.chr17.17122332.17122524
chr17	17124850	17124943	FLCN.chr17.17124850.17124943
chr17	17125814	17125976	FLCN.chr17.17125814.17125976
chr17	17127235	17127458	FLCN.chr17.17127235.17127458
chr17	17129489	17129637	FLCN.chr17.17129489.17129637
chr17	17131202	17131452	FLCN.chr17.17131202.17131452
chr17	33427971	33428056	RAD51D.chr17.33427971.33428056
chr17	33428219	33428385	RAD51D.chr17.33428219.33428385
chr17	33430272	33430344	RAD51D.chr17.33430272.33430344
chr17	33430472	33430564	RAD51D.chr17.33430472.33430564
chr17	33433404	33433501	RAD51D.chr17.33433404.33433501
chr17	33434006	33434142	RAD51D.chr17.33434006.33434142
chr17	33434384	33434467	RAD51D.chr17.33434384.33434467
chr17	33445519	33445639	RAD51D.chr17.33445519.33445639
chr17	33446129	33446192	RAD51D.chr17.33446129.33446192
chr17	33446550	33446633	RAD51D.chr17.33446550.33446633
chr17	41197694	41197820	BRCA1.chr17.41197694.41197820
chr17	41199659	41199721	BRCA1.chr17.41199659.41199721
chr17	41201137	41201212	BRCA1.chr17.41201137.41201212
chr17	41203079	41203135	BRCA1.chr17.41203079.41203135
chr17	41209068	41209153	BRCA1.chr17.41209068.41209153
chr17	41215349	41215391	BRCA1.chr17.41215349.41215391
chr17	41215890	41215969	BRCA1.chr17.41215890.41215969
chr17	41219624	41219713	BRCA1.chr17.41219624.41219713
chr17	41222944	41223256	BRCA1.chr17.41222944.41223256
chr17	41226347	41226539	BRCA1.chr17.41226347.41226539
chr17	41228504	41228632	BRCA1.chr17.41228504.41228632
chr17	41234420	41234593	BRCA1.chr17.41234420.41234593
chr17	41242960	41243050	BRCA1.chr17.41242960.41243050
chr17	41243451	41246878	BRCA1.chr17.41243451.41246878
chr17	41247862	41247940	BRCA1.chr17.41247862.41247940
chr17	41249260	41249307	BRCA1.chr17.41249260.41249307
chr17	41251791	41251898	BRCA1.chr17.41251791.41251898
chr17	41256138	41256279	BRCA1.chr17.41256138.41256279
chr17	41256884	41256974	BRCA1.chr17.41256884.41256974
chr17	41258472	41258551	BRCA1.chr17.41258472.41258551
chr17	41267742	41267797	BRCA1.chr17.41267742.41267797
chr17	41276033	41276114	BRCA1.chr17.41276033.41276114
chr17	56770004	56770150	RAD51C.chr17.56770004.56770150
chr17	56772291	56772551	RAD51C.chr17.56772291.56772551
chr17	56774053	56774221	RAD51C.chr17.56774053.56774221
chr17	56780556	56780691	RAD51C.chr17.56780556.56780691
chr17	56787219	56787352	RAD51C.chr17.56787219.56787352
chr17	56798106	56798174	RAD51C.chr17.56798106.56798174
chr17	56801400	56801462	RAD51C.chr17.56801400.56801462
chr17	56809844	56809906	RAD51C.chr17.56809844.56809906
chr17	56811478	56811584	RAD51C.chr17.56811478.56811584
chr17	59760656	59761502	BRIP1.chr17.59760656.59761502
chr17	59763196	59763527	BRIP1.chr17.59763196.59763527
chr17	59770790	59770874	BRIP1.chr17.59770790.59770874
chr17	59793311	59793425	BRIP1.chr17.59793311.59793425
chr17	59820373	59820496	BRIP1.chr17.59820373.59820496
chr17	59821792	59821953	BRIP1.chr17.59821792.59821953
chr17	59853761	59853924	BRIP1.chr17.59853761.59853924
chr17	59857621	59857763	BRIP1.chr17.59857621.59857763
chr17	59858200	59858367	BRIP1.chr17.59858200.59858367
chr17	59861630	59861786	BRIP1.chr17.59861630.59861786
chr17	59870957	59871091	BRIP1.chr17.59870957.59871091
chr17	59876460	59876661	BRIP1.chr17.59876460.59876661
chr17	59878613	59878836	BRIP1.chr17.59878613.59878836
chr17	59885827	59886119	BRIP1.chr17.59885827.59886119
chr17	59924461	59924582	BRIP1.chr17.59924461.59924582
chr17	59926489	59926618	BRIP1.chr17.59926489.59926618
chr17	59934418	59934593	BRIP1.chr17.59934418.59934593
chr17	59937156	59937269	BRIP1.chr17.59937156.59937269
chr17	59938807	59938901	BRIP1.chr17.59938807.59938901
chr17	74467714	74468135	RHBDF2.chr17.74467714.74468135
chr17	74468767	74468922	RHBDF2.chr17.74468767.74468922
chr17	74469086	74469188	RHBDF2.chr17.74469086.74469188
chr17	74469333	74469410	RHBDF2.chr17.74469333.74469410
chr17	74469729	74469825	RHBDF2.chr17.74469729.74469825
chr17	74469920	74469985	RHBDF2.chr17.74469920.74469985
chr17	74470114	74470225	RHBDF2.chr17.74470114.74470225
chr17	74470454	74470617	RHBDF2.chr17.74470454.74470617
chr17	74470811	74470887	RHBDF2.chr17.74470811.74470887
chr17	74471111	74471224	RHBDF2.chr17.74471111.74471224
chr17	74472911	74473107	RHBDF2.chr17.74472911.74473107
chr17	74473261	74473381	RHBDF2.chr17.74473261.74473381
chr17	74473738	74473868	RHBDF2.chr17.74473738.74473868
chr17	74474887	74475092	RHBDF2.chr17.74474887.74475092
chr17	74475163	74475360	RHBDF2.chr17.74475163.74475360
chr17	74475814	74476024	RHBDF2.chr17.74475814.74476024
chr17	74477456	74477607	RHBDF2.chr17.74477456.74477607
chr19	33792243	33793321	CEBPA.chr19.33792243.33793321
chr21	36164431	36164908	RUNX1.chr21.36164431.36164908
chr21	36171597	36171760	RUNX1.chr21.36171597.36171760
chr21	36206706	36206899	RUNX1.chr21.36206706.36206899
chr21	36231770	36231876	RUNX1.chr21.36231770.36231876
chr21	36252853	36253011	RUNX1.chr21.36252853.36253011
chr21	36259139	36259394	RUNX1.chr21.36259139.36259394
chr21	36265221	36265261	RUNX1.chr21.36265221.36265261
chr21	36421138	36421197	RUNX1.chr21.36421138.36421197
chr22	24129356	24129450	SMARCB1.chr22.24129356.24129450
chr22	24133942	24134082	SMARCB1.chr22.24133942.24134082
chr22	24135745	24135876	SMARCB1.chr22.24135745.24135876
chr22	24143130	24143269	SMARCB1.chr22.24143130.24143269
chr22	24145481	24145610	SMARCB1.chr22.24145481.24145610
chr22	24158956	24159124	SMARCB1.chr22.24158956.24159124
chr22	24167411	24167603	SMARCB1.chr22.24167411.24167603
chr22	24175758	24175891	SMARCB1.chr22.24175758.24175891
chr22	24176327	24176368	SMARCB1.chr22.24176327.24176368
chr22	29083884	29083975	CHEK2.chr22.29083884.29083975
chr22	29085122	29085204	CHEK2.chr22.29085122.29085204
chr22	29090019	29090106	CHEK2.chr22.29090019.29090106
chr22	29091114	29091231	CHEK2.chr22.29091114.29091231
chr22	29091697	29091862	CHEK2.chr22.29091697.29091862
chr22	29092888	29092976	CHEK2.chr22.29092888.29092976
chr22	29095825	29095926	CHEK2.chr22.29095825.29095926
chr22	29099492	29099555	CHEK2.chr22.29099492.29099555
chr22	29105993	29106048	CHEK2.chr22.29105993.29106048
chr22	29107896	29108006	CHEK2.chr22.29107896.29108006
chr22	29115382	29115474	CHEK2.chr22.29115382.29115474
chr22	29120964	29121113	CHEK2.chr22.29120964.29121113
chr22	29121230	29121356	CHEK2.chr22.29121230.29121356
chr22	29130390	29130710	CHEK2.chr22.29130390.29130710
chr10	72357808	72358938	PRF1.chr10.72357808.72358938
chr10	72360119	72360659	PRF1.chr10.72360119.72360659
chr17	46805704	46805706	HOXB13_rs138213197.chr17.46805704.46805706
chr17	58740355	58740914	PPM1D.chr17.58740355.58740914
chr1	193091330	193091462	CDC73.chr1.193091330.193091462
chr1	193094241	193094348	CDC73.chr1.193094241.193094348
chr1	193099303	193099374	CDC73.chr1.193099303.193099374
chr1	193104520	193104584	CDC73.chr1.193104520.193104584
chr1	193104666	193104720	CDC73.chr1.193104666.193104720
chr1	193107214	193107304	CDC73.chr1.193107214.193107304
chr1	193110979	193111197	CDC73.chr1.193110979.193111197
chr1	193116996	193117096	CDC73.chr1.193116996.193117096
chr1	193119433	193119513	CDC73.chr1.193119433.193119513
chr1	193121509	193121575	CDC73.chr1.193121509.193121575
chr1	193172924	193172983	CDC73.chr1.193172924.193172983
chr1	193181194	193181231	CDC73.chr1.193181194.193181231
chr1	193181519	193181608	CDC73.chr1.193181519.193181608
chr1	193202122	193202285	CDC73.chr1.193202122.193202285
chr1	193205385	193205487	CDC73.chr1.193205385.193205487
chr1	193218859	193219002	CDC73.chr1.193218859.193219002
chr1	193219805	193219843	CDC73.chr1.193219805.193219843
chr2	58386899	58386936	FANCL.chr2.58386899.58386936
chr2	58387242	58387315	FANCL.chr2.58387242.58387315
chr2	58388656	58388774	FANCL.chr2.58388656.58388774
chr2	58390000	58390083	FANCL.chr2.58390000.58390083
chr2	58390163	58390210	FANCL.chr2.58390163.58390210
chr2	58390568	58390653	FANCL.chr2.58390568.58390653
chr2	58392858	58393010	FANCL.chr2.58392858.58393010
chr2	58425713	58425798	FANCL.chr2.58425713.58425798
chr2	58431264	58431362	FANCL.chr2.58431264.58431362
chr2	58449076	58449178	FANCL.chr2.58449076.58449178
chr2	58453862	58453920	FANCL.chr2.58453862.58453920
chr2	58456948	58457010	FANCL.chr2.58456948.58457010
chr2	58459188	58459248	FANCL.chr2.58459188.58459248
chr2	58468352	58468449	FANCL.chr2.58468352.58468449
chr2	128015171	128015304	ERCC3.chr2.128015171.128015304
chr2	128016871	128017025	ERCC3.chr2.128016871.128017025
chr2	128018803	128018923	ERCC3.chr2.128018803.128018923
chr2	128028911	128029030	ERCC3.chr2.128028911.128029030
chr2	128030440	128030538	ERCC3.chr2.128030440.128030538
chr2	128036748	128036952	ERCC3.chr2.128036748.128036952
chr2	128038022	128038208	ERCC3.chr2.128038022.128038208
chr2	128044278	128044594	ERCC3.chr2.128044278.128044594
chr2	128046235	128046441	ERCC3.chr2.128046235.128046441
chr2	128046912	128047078	ERCC3.chr2.128046912.128047078
chr2	128047264	128047401	ERCC3.chr2.128047264.128047401
chr2	128047799	128047850	ERCC3.chr2.128047799.128047850
chr2	128050185	128050423	ERCC3.chr2.128050185.128050423
chr2	128051088	128051295	ERCC3.chr2.128051088.128051295
chr2	128051629	128051658	ERCC3.chr2.128051629.128051658
chr2	232879637	232879690	DIS3L2.chr2.232879637.232879690
chr2	232880223	232880382	DIS3L2.chr2.232880223.232880382
chr2	232888986	232889041	DIS3L2.chr2.232888986.232889041
chr2	232894688	232894791	DIS3L2.chr2.232894688.232894791
chr2	232952196	232952432	DIS3L2.chr2.232952196.232952432
chr2	232995328	232995430	DIS3L2.chr2.232995328.232995430
chr2	233001181	233001430	DIS3L2.chr2.233001181.233001430
chr2	233028168	233028343	DIS3L2.chr2.233028168.233028343
chr2	233075035	233075116	DIS3L2.chr2.233075035.233075116
chr2	233103242	233103356	DIS3L2.chr2.233103242.233103356
chr2	233113948	233114057	DIS3L2.chr2.233113948.233114057
chr2	233127916	233128151	DIS3L2.chr2.233127916.233128151
chr2	233164749	233164830	DIS3L2.chr2.233164749.233164830
chr2	233194522	233194707	DIS3L2.chr2.233194522.233194707
chr2	233195399	233195487	DIS3L2.chr2.233195399.233195487
chr2	233198549	233198698	DIS3L2.chr2.233198549.233198698
chr2	233199078	233199210	DIS3L2.chr2.233199078.233199210
chr2	233199340	233199446	DIS3L2.chr2.233199340.233199446
chr2	233200482	233200585	DIS3L2.chr2.233200482.233200585
chr2	233201178	233201341	DIS3L2.chr2.233201178.233201341
chr3	10070341	10070406	FANCD2.chr3.10070341.10070406
chr3	10074515	10074657	FANCD2.chr3.10074515.10074657
chr3	10076152	10076221	FANCD2.chr3.10076152.10076221
chr3	10076378	10076483	FANCD2.chr3.10076378.10076483
chr3	10076856	10076918	FANCD2.chr3.10076856.10076918
chr3	10077970	10078024	FANCD2.chr3.10077970.10078024
chr3	10080962	10081042	FANCD2.chr3.10080962.10081042
chr3	10081404	10081530	FANCD2.chr3.10081404.10081530
chr3	10083306	10083395	FANCD2.chr3.10083306.10083395
chr3	10084242	10084348	FANCD2.chr3.10084242.10084348
chr3	10084733	10084835	FANCD2.chr3.10084733.10084835
chr3	10085167	10085277	FANCD2.chr3.10085167.10085277
chr3	10085512	10085549	FANCD2.chr3.10085512.10085549
chr3	10088263	10088408	FANCD2.chr3.10088263.10088408
chr3	10089600	10089736	FANCD2.chr3.10089600.10089736
chr3	10091057	10091190	FANCD2.chr3.10091057.10091190
chr3	10094070	10094182	FANCD2.chr3.10094070.10094182
chr3	10101977	10102088	FANCD2.chr3.10101977.10102088
chr3	10103834	10103896	FANCD2.chr3.10103834.10103896
chr3	10105475	10105596	FANCD2.chr3.10105475.10105596
chr3	10106039	10106114	FANCD2.chr3.10106039.10106114
chr3	10106412	10106560	FANCD2.chr3.10106412.10106560
chr3	10107077	10107179	FANCD2.chr3.10107077.10107179
chr3	10107547	10107664	FANCD2.chr3.10107547.10107664
chr3	10108892	10109002	FANCD2.chr3.10108892.10109002
chr3	10114554	10114666	FANCD2.chr3.10114554.10114666
chr3	10114936	10115047	FANCD2.chr3.10114936.10115047
chr3	10116213	10116358	FANCD2.chr3.10116213.10116358
chr3	10119764	10119882	FANCD2.chr3.10119764.10119882
chr3	10122783	10122913	FANCD2.chr3.10122783.10122913
chr3	10123029	10123149	FANCD2.chr3.10123029.10123149
chr3	10127495	10127607	FANCD2.chr3.10127495.10127607
chr3	10128817	10128949	FANCD2.chr3.10128817.10128949
chr3	10130132	10130227	FANCD2.chr3.10130132.10130227
chr3	10130511	10130635	FANCD2.chr3.10130511.10130635
chr3	10131975	10132070	FANCD2.chr3.10131975.10132070
chr3	10133864	10133937	FANCD2.chr3.10133864.10133937
chr3	10134968	10135008	FANCD2.chr3.10134968.10135008
chr3	10135972	10136048	FANCD2.chr3.10135972.10136048
chr3	10136883	10136959	FANCD2.chr3.10136883.10136959
chr3	10138009	10138157	FANCD2.chr3.10138009.10138157
chr3	10140403	10140635	FANCD2.chr3.10140403.10140635
chr3	14187440	14187660	XPC.chr3.14187440.14187660
chr3	14188789	14188880	XPC.chr3.14188789.14188880
chr3	14189407	14189502	XPC.chr3.14189407.14189502
chr3	14190061	14190232	XPC.chr3.14190061.14190232
chr3	14190313	14190449	XPC.chr3.14190313.14190449
chr3	14193834	14193917	XPC.chr3.14193834.14193917
chr3	14197834	14197996	XPC.chr3.14197834.14197996
chr3	14199510	14200393	XPC.chr3.14199510.14200393
chr3	14201240	14201331	XPC.chr3.14201240.14201331
chr3	14206312	14206434	XPC.chr3.14206312.14206434
chr3	14206927	14207086	XPC.chr3.14206927.14207086
chr3	14208668	14208754	XPC.chr3.14208668.14208754
chr3	14209756	14209881	XPC.chr3.14209756.14209881
chr3	14211937	14212051	XPC.chr3.14211937.14212051
chr3	14214366	14214563	XPC.chr3.14214366.14214563
chr3	14219965	14220069	XPC.chr3.14219965.14220069
chr5	176562104	176563032	NSD1.chr5.176562104.176563032
chr5	176618884	176619021	NSD1.chr5.176618884.176619021
chr5	176631120	176631294	NSD1.chr5.176631120.176631294
chr5	176636636	176639197	NSD1.chr5.176636636.176639197
chr5	176662821	176662947	NSD1.chr5.176662821.176662947
chr5	176665237	176665509	NSD1.chr5.176665237.176665509
chr5	176666756	176666867	NSD1.chr5.176666756.176666867
chr5	176671195	176671272	NSD1.chr5.176671195.176671272
chr5	176673678	176673798	NSD1.chr5.176673678.176673798
chr5	176675181	176675326	NSD1.chr5.176675181.176675326
chr5	176678730	176678855	NSD1.chr5.176678730.176678855
chr5	176683951	176684153	NSD1.chr5.176683951.176684153
chr5	176686989	176687170	NSD1.chr5.176686989.176687170
chr5	176694562	176694720	NSD1.chr5.176694562.176694720
chr5	176696602	176696809	NSD1.chr5.176696602.176696809
chr5	176700672	176700786	NSD1.chr5.176700672.176700786
chr5	176707565	176707836	NSD1.chr5.176707565.176707836
chr5	176709465	176709583	NSD1.chr5.176709465.176709583
chr5	176710787	176710930	NSD1.chr5.176710787.176710930
chr5	176715819	176715927	NSD1.chr5.176715819.176715927
chr5	176718954	176719160	NSD1.chr5.176718954.176719160
chr5	176720832	176722461	NSD1.chr5.176720832.176722461
chr6	35420322	35420571	FANCE.chr6.35420322.35420571
chr6	35423523	35424131	FANCE.chr6.35423523.35424131
chr6	35425332	35425378	FANCE.chr6.35425332.35425378
chr6	35425692	35425762	FANCE.chr6.35425692.35425762
chr6	35426073	35426218	FANCE.chr6.35426073.35426218
chr6	35427107	35427232	FANCE.chr6.35427107.35427232
chr6	35427458	35427538	FANCE.chr6.35427458.35427538
chr6	35428328	35428396	FANCE.chr6.35428328.35428396
chr6	35430565	35430692	FANCE.chr6.35430565.35430692
chr6	35434020	35434123	FANCE.chr6.35434020.35434123
chr7	148504737	148504799	EZH2.chr7.148504737.148504799
chr7	148506162	148506248	EZH2.chr7.148506162.148506248
chr7	148506401	148506483	EZH2.chr7.148506401.148506483
chr7	148507424	148507507	EZH2.chr7.148507424.148507507
chr7	148508716	148508813	EZH2.chr7.148508716.148508813
chr7	148511050	148511230	EZH2.chr7.148511050.148511230
chr7	148512005	148512132	EZH2.chr7.148512005.148512132
chr7	148512597	148512639	EZH2.chr7.148512597.148512639
chr7	148513775	148513871	EZH2.chr7.148513775.148513871
chr7	148514313	148514484	EZH2.chr7.148514313.148514484
chr7	148514968	148515210	EZH2.chr7.148514968.148515210
chr7	148516687	148516780	EZH2.chr7.148516687.148516780
chr7	148523545	148523725	EZH2.chr7.148523545.148523725
chr7	148524255	148524359	EZH2.chr7.148524255.148524359
chr7	148525831	148525973	EZH2.chr7.148525831.148525973
chr7	148526819	148526941	EZH2.chr7.148526819.148526941
chr7	148529725	148529843	EZH2.chr7.148529725.148529843
chr7	148543561	148543691	EZH2.chr7.148543561.148543691
chr7	148544273	148544391	EZH2.chr7.148544273.148544391
chr8	30915963	30916060	WRN.chr8.30915963.30916060
chr8	30916668	30916782	WRN.chr8.30916668.30916782
chr8	30921804	30921951	WRN.chr8.30921804.30921951
chr8	30922430	30922580	WRN.chr8.30922430.30922580
chr8	30924548	30924699	WRN.chr8.30924548.30924699
chr8	30925773	30925844	WRN.chr8.30925773.30925844
chr8	30933688	30933804	WRN.chr8.30933688.30933804
chr8	30938382	30938813	WRN.chr8.30938382.30938813
chr8	30941214	30941296	WRN.chr8.30941214.30941296
chr8	30942681	30942763	WRN.chr8.30942681.30942763
chr8	30945291	30945437	WRN.chr8.30945291.30945437
chr8	30946405	30946482	WRN.chr8.30946405.30946482
chr8	30947980	30948049	WRN.chr8.30947980.30948049
chr8	30948349	30948459	WRN.chr8.30948349.30948459
chr8	30949345	30949415	WRN.chr8.30949345.30949415
chr8	30954283	30954367	WRN.chr8.30954283.30954367
chr8	30958364	30958472	WRN.chr8.30958364.30958472
chr8	30969130	30969316	WRN.chr8.30969130.30969316
chr8	30973869	30974045	WRN.chr8.30973869.30974045
chr8	30977758	30977941	WRN.chr8.30977758.30977941
chr8	30982037	30982140	WRN.chr8.30982037.30982140
chr8	30982423	30982517	WRN.chr8.30982423.30982517
chr8	30989880	30990023	WRN.chr8.30989880.30990023
chr8	30998945	30999117	WRN.chr8.30998945.30999117
chr8	30999196	30999292	WRN.chr8.30999196.30999292
chr8	31000141	31000218	WRN.chr8.31000141.31000218
chr8	31001065	31001140	WRN.chr8.31001065.31001140
chr8	31004568	31004645	WRN.chr8.31004568.31004645
chr8	31004879	31004993	WRN.chr8.31004879.31004993
chr8	31007856	31007972	WRN.chr8.31007856.31007972
chr8	31012139	31012272	WRN.chr8.31012139.31012272
chr8	31014883	31015047	WRN.chr8.31014883.31015047
chr8	31024537	31024747	WRN.chr8.31024537.31024747
chr8	31030510	31030619	WRN.chr8.31030510.31030619
chr8	90947809	90947841	NBN.chr8.90947809.90947841
chr8	90949253	90949304	NBN.chr8.90949253.90949304
chr8	90955480	90955595	NBN.chr8.90955480.90955595
chr8	90958367	90958524	NBN.chr8.90958367.90958524
chr8	90960051	90960121	NBN.chr8.90960051.90960121
chr8	90965471	90965920	NBN.chr8.90965471.90965920
chr8	90967510	90967784	NBN.chr8.90967510.90967784
chr8	90970952	90971083	NBN.chr8.90970952.90971083
chr8	90976637	90976736	NBN.chr8.90976637.90976736
chr8	90982591	90982786	NBN.chr8.90982591.90982786
chr8	90983400	90983519	NBN.chr8.90983400.90983519
chr8	90990447	90990552	NBN.chr8.90990447.90990552
chr8	90992961	90993122	NBN.chr8.90992961.90993122
chr8	90993602	90993752	NBN.chr8.90993602.90993752
chr8	90994949	90995084	NBN.chr8.90994949.90995084
chr8	90996752	90996790	NBN.chr8.90996752.90996790
chr8	118811950	118812137	EXT1.chr8.118811950.118812137
chr8	118816960	118817133	EXT1.chr8.118816960.118817133
chr8	118819455	118819617	EXT1.chr8.118819455.118819617
chr8	118825110	118825201	EXT1.chr8.118825110.118825201
chr8	118830673	118830770	EXT1.chr8.118830673.118830770
chr8	118831914	118832034	EXT1.chr8.118831914.118832034
chr8	118834703	118834837	EXT1.chr8.118834703.118834837
chr8	118842468	118842589	EXT1.chr8.118842468.118842589
chr8	118847682	118847791	EXT1.chr8.118847682.118847791
chr8	118849346	118849441	EXT1.chr8.118849346.118849441
chr8	119122323	119123286	EXT1.chr8.119122323.119123286
chr8	145736813	145736939	RECQL4.chr8.145736813.145736939
chr8	145737063	145737173	RECQL4.chr8.145737063.145737173
chr8	145737293	145737451	RECQL4.chr8.145737293.145737451
chr8	145737526	145737708	RECQL4.chr8.145737526.145737708
chr8	145737774	145737945	RECQL4.chr8.145737774.145737945
chr8	145738024	145738155	RECQL4.chr8.145738024.145738155
chr8	145738229	145738522	RECQL4.chr8.145738229.145738522
chr8	145738600	145738865	RECQL4.chr8.145738600.145738865
chr8	145738954	145739097	RECQL4.chr8.145738954.145739097
chr8	145739311	145739492	RECQL4.chr8.145739311.145739492
chr8	145739572	145739747	RECQL4.chr8.145739572.145739747
chr8	145739825	145739910	RECQL4.chr8.145739825.145739910
chr8	145740319	145740457	RECQL4.chr8.145740319.145740457
chr8	145740533	145740627	RECQL4.chr8.145740533.145740627
chr8	145740709	145740842	RECQL4.chr8.145740709.145740842
chr8	145741147	145741275	RECQL4.chr8.145741147.145741275
chr8	145741371	145742149	RECQL4.chr8.145741371.145742149
chr8	145742433	145742575	RECQL4.chr8.145742433.145742575
chr8	145742797	145742893	RECQL4.chr8.145742797.145742893
chr8	145742985	145743020	RECQL4.chr8.145742985.145743020
chr8	145743084	145743169	RECQL4.chr8.145743084.145743169
chr9	35074104	35074214	FANCG.chr9.35074104.35074214
chr9	35074367	35074492	FANCG.chr9.35074367.35074492
chr9	35074923	35075080	FANCG.chr9.35074923.35075080
chr9	35075275	35075323	FANCG.chr9.35075275.35075323
chr9	35075461	35075752	FANCG.chr9.35075461.35075752
chr9	35075958	35076026	FANCG.chr9.35075958.35076026
chr9	35076428	35076581	FANCG.chr9.35076428.35076581
chr9	35076720	35076868	FANCG.chr9.35076720.35076868
chr9	35076967	35077099	FANCG.chr9.35076967.35077099
chr9	35077260	35077397	FANCG.chr9.35077260.35077397
chr9	35078137	35078341	FANCG.chr9.35078137.35078341
chr9	35078601	35078734	FANCG.chr9.35078601.35078734
chr9	35079147	35079239	FANCG.chr9.35079147.35079239
chr9	35079437	35079522	FANCG.chr9.35079437.35079522
chr9	97863988	97864133	FANCC.chr9.97863988.97864133
chr9	97869347	97869552	FANCC.chr9.97869347.97869552
chr9	97873744	97873920	FANCC.chr9.97873744.97873920
chr9	97876910	97876993	FANCC.chr9.97876910.97876993
chr9	97879596	97879673	FANCC.chr9.97879596.97879673
chr9	97887367	97887468	FANCC.chr9.97887367.97887468
chr9	97888810	97888864	FANCC.chr9.97888810.97888864
chr9	97897627	97897785	FANCC.chr9.97897627.97897785
chr9	97912204	97912370	FANCC.chr9.97912204.97912370
chr9	97933360	97933426	FANCC.chr9.97933360.97933426
chr9	97934318	97934430	FANCC.chr9.97934318.97934430
chr9	98002930	98003026	FANCC.chr9.98002930.98003026
chr9	98009713	98009799	FANCC.chr9.98009713.98009799
chr9	98011408	98011574	FANCC.chr9.98011408.98011574
chr9	98209193	98209734	PTCH1.chr9.98209193.98209734
chr9	98211350	98211606	PTCH1.chr9.98211350.98211606
chr9	98212122	98212223	PTCH1.chr9.98212122.98212223
chr9	98215759	98215903	PTCH1.chr9.98215759.98215903
chr9	98218557	98218696	PTCH1.chr9.98218557.98218696
chr9	98220294	98220576	PTCH1.chr9.98220294.98220576
chr9	98221881	98222066	PTCH1.chr9.98221881.98222066
chr9	98224137	98224281	PTCH1.chr9.98224137.98224281
chr9	98229397	98229708	PTCH1.chr9.98229397.98229708
chr9	98231032	98231436	PTCH1.chr9.98231032.98231436
chr9	98232094	98232214	PTCH1.chr9.98232094.98232214
chr9	98238315	98238442	PTCH1.chr9.98238315.98238442
chr9	98239040	98239140	PTCH1.chr9.98239040.98239140
chr9	98239828	98239985	PTCH1.chr9.98239828.98239985
chr9	98240336	98240469	PTCH1.chr9.98240336.98240469
chr9	98241281	98241430	PTCH1.chr9.98241281.98241430
chr9	98242250	98242373	PTCH1.chr9.98242250.98242373
chr9	98242671	98242871	PTCH1.chr9.98242671.98242871
chr9	98244230	98244323	PTCH1.chr9.98244230.98244323
chr9	98244415	98244486	PTCH1.chr9.98244415.98244486
chr9	98247966	98248157	PTCH1.chr9.98247966.98248157
chr9	98268688	98268882	PTCH1.chr9.98268688.98268882
chr9	98278904	98279103	PTCH1.chr9.98278904.98279103
chr9	100437720	100437870	XPA.chr9.100437720.100437870
chr9	100447204	100447323	XPA.chr9.100447204.100447323
chr9	100449377	100449544	XPA.chr9.100449377.100449544
chr9	100451815	100451922	XPA.chr9.100451815.100451922
chr9	100455930	100456042	XPA.chr9.100455930.100456042
chr9	100459402	100459575	XPA.chr9.100459402.100459575
chr9	135771621	135772142	TSC1.chr9.135771621.135772142
chr9	135772570	135772733	TSC1.chr9.135772570.135772733
chr9	135772809	135772998	TSC1.chr9.135772809.135772998
chr9	135776101	135776225	TSC1.chr9.135776101.135776225
chr9	135776975	135777087	TSC1.chr9.135776975.135777087
chr9	135777991	135778175	TSC1.chr9.135777991.135778175
chr9	135779037	135779205	TSC1.chr9.135779037.135779205
chr9	135779797	135779842	TSC1.chr9.135779797.135779842
chr9	135780967	135781527	TSC1.chr9.135780967.135781527
chr9	135782117	135782223	TSC1.chr9.135782117.135782223
chr9	135782687	135782758	TSC1.chr9.135782687.135782758
chr9	135785957	135786080	TSC1.chr9.135785957.135786080
chr9	135786388	135786501	TSC1.chr9.135786388.135786501
chr9	135786839	135786956	TSC1.chr9.135786839.135786956
chr9	135787668	135787845	TSC1.chr9.135787668.135787845
chr9	135796749	135796824	TSC1.chr9.135796749.135796824
chr9	135797205	135797361	TSC1.chr9.135797205.135797361
chr9	135798734	135798880	TSC1.chr9.135798734.135798880
chr9	135800973	135801127	TSC1.chr9.135800973.135801127
chr9	135802587	135802692	TSC1.chr9.135802587.135802692
chr9	135804153	135804260	TSC1.chr9.135804153.135804260
chr10	88635775	88635843	BMPR1A.chr10.88635775.88635843
chr10	88649818	88649982	BMPR1A.chr10.88649818.88649982
chr10	88651883	88651987	BMPR1A.chr10.88651883.88651987
chr10	88659550	88659648	BMPR1A.chr10.88659550.88659648
chr10	88659783	88659884	BMPR1A.chr10.88659783.88659884
chr10	88671996	88672142	BMPR1A.chr10.88671996.88672142
chr10	88676890	88677084	BMPR1A.chr10.88676890.88677084
chr10	88678928	88679227	BMPR1A.chr10.88678928.88679227
chr10	88681276	88681453	BMPR1A.chr10.88681276.88681453
chr10	88683132	88683264	BMPR1A.chr10.88683132.88683264
chr10	88683350	88683477	BMPR1A.chr10.88683350.88683477
chr11	532635	532756	HRAS.chr11.532635.532756
chr11	533452	533613	HRAS.chr11.533452.533613
chr11	533765	533945	HRAS.chr11.533765.533945
chr11	534211	534323	HRAS.chr11.534211.534323
chr11	2905233	2905365	CDKN1C.chr11.2905233.2905365
chr11	2905899	2906720	CDKN1C.chr11.2905899.2906720
chr11	22646231	22647357	FANCF.chr11.22646231.22647357
chr11	44117802	44117872	EXT2.chr11.44117802.44117872
chr11	44129232	44129799	EXT2.chr11.44129232.44129799
chr11	44130743	44130834	EXT2.chr11.44130743.44130834
chr11	44135734	44135852	EXT2.chr11.44135734.44135852
chr11	44146338	44146535	EXT2.chr11.44146338.44146535
chr11	44148365	44148506	EXT2.chr11.44148365.44148506
chr11	44151594	44151689	EXT2.chr11.44151594.44151689
chr11	44193160	44193293	EXT2.chr11.44193160.44193293
chr11	44219378	44219569	EXT2.chr11.44219378.44219569
chr11	44228342	44228510	EXT2.chr11.44228342.44228510
chr11	44253902	44254047	EXT2.chr11.44253902.44254047
chr11	44255664	44255794	EXT2.chr11.44255664.44255794
chr11	44257842	44257926	EXT2.chr11.44257842.44257926
chr11	44265698	44265838	EXT2.chr11.44265698.44265838
chr11	47236687	47236815	DDB2.chr11.47236687.47236815
chr11	47237886	47238024	DDB2.chr11.47237886.47238024
chr11	47238408	47238601	DDB2.chr11.47238408.47238601
chr11	47254364	47254511	DDB2.chr11.47254364.47254511
chr11	47256123	47256224	DDB2.chr11.47256123.47256224
chr11	47256307	47256486	DDB2.chr11.47256307.47256486
chr11	47256820	47256964	DDB2.chr11.47256820.47256964
chr11	47259387	47259553	DDB2.chr11.47259387.47259553
chr11	47259688	47259735	DDB2.chr11.47259688.47259735
chr11	47260350	47260401	DDB2.chr11.47260350.47260401
chr11	95523862	95523908	CEP57.chr11.95523862.95523908
chr11	95532395	95532553	CEP57.chr11.95532395.95532553
chr11	95546095	95546276	CEP57.chr11.95546095.95546276
chr11	95546631	95546754	CEP57.chr11.95546631.95546754
chr11	95550950	95551068	CEP57.chr11.95550950.95551068
chr11	95551990	95552069	CEP57.chr11.95551990.95552069
chr11	95555034	95555143	CEP57.chr11.95555034.95555143
chr11	95555662	95555741	CEP57.chr11.95555662.95555741
chr11	95560949	95561192	CEP57.chr11.95560949.95561192
chr11	95562350	95562496	CEP57.chr11.95562350.95562496
chr11	95564189	95564421	CEP57.chr11.95564189.95564421
chr13	103498616	103498705	ERCC5.chr13.103498616.103498705
chr13	103504467	103504644	ERCC5.chr13.103504467.103504644
chr13	103506106	103506223	ERCC5.chr13.103506106.103506223
chr13	103506637	103506725	ERCC5.chr13.103506637.103506725
chr13	103508401	103508463	ERCC5.chr13.103508401.103508463
chr13	103510624	103510769	ERCC5.chr13.103510624.103510769
chr13	103513856	103514065	ERCC5.chr13.103513856.103514065
chr13	103514379	103515454	ERCC5.chr13.103514379.103515454
chr13	103518016	103518262	ERCC5.chr13.103518016.103518262
chr13	103518611	103518732	ERCC5.chr13.103518611.103518732
chr13	103518981	103519196	ERCC5.chr13.103518981.103519196
chr13	103520462	103520608	ERCC5.chr13.103520462.103520608
chr13	103524547	103524749	ERCC5.chr13.103524547.103524749
chr13	103525608	103525694	ERCC5.chr13.103525608.103525694
chr13	103527656	103528254	ERCC5.chr13.103527656.103528254
chr14	45605234	45605743	FANCM.chr14.45605234.45605743
chr14	45606271	45606445	FANCM.chr14.45606271.45606445
chr14	45609834	45609913	FANCM.chr14.45609834.45609913
chr14	45618039	45618199	FANCM.chr14.45618039.45618199
chr14	45620599	45620732	FANCM.chr14.45620599.45620732
chr14	45623122	45623256	FANCM.chr14.45623122.45623256
chr14	45623899	45624026	FANCM.chr14.45623899.45624026
chr14	45624575	45624663	FANCM.chr14.45624575.45624663
chr14	45628298	45628484	FANCM.chr14.45628298.45628484
chr14	45633561	45633769	FANCM.chr14.45633561.45633769
chr14	45636152	45636367	FANCM.chr14.45636152.45636367
chr14	45639791	45639950	FANCM.chr14.45639791.45639950
chr14	45642257	45642414	FANCM.chr14.45642257.45642414
chr14	45644273	45646180	FANCM.chr14.45644273.45646180
chr14	45650632	45650728	FANCM.chr14.45650632.45650728
chr14	45650839	45650909	FANCM.chr14.45650839.45650909
chr14	45652976	45653106	FANCM.chr14.45652976.45653106
chr14	45654419	45654577	FANCM.chr14.45654419.45654577
chr14	45656983	45657091	FANCM.chr14.45656983.45657091
chr14	45658004	45658566	FANCM.chr14.45658004.45658566
chr14	45665374	45665751	FANCM.chr14.45665374.45665751
chr14	45667846	45668139	FANCM.chr14.45667846.45668139
chr14	45669072	45669212	FANCM.chr14.45669072.45669212
chr15	40453421	40453457	BUB1B.chr15.40453421.40453457
chr15	40457253	40457398	BUB1B.chr15.40457253.40457398
chr15	40462262	40462323	BUB1B.chr15.40462262.40462323
chr15	40462737	40462883	BUB1B.chr15.40462737.40462883
chr15	40468677	40468875	BUB1B.chr15.40468677.40468875
chr15	40475914	40476085	BUB1B.chr15.40475914.40476085
chr15	40477365	40477581	BUB1B.chr15.40477365.40477581
chr15	40477751	40477844	BUB1B.chr15.40477751.40477844
chr15	40488745	40488976	BUB1B.chr15.40488745.40488976
chr15	40491815	40491929	BUB1B.chr15.40491815.40491929
chr15	40492444	40492561	BUB1B.chr15.40492444.40492561
chr15	40493131	40493182	BUB1B.chr15.40493131.40493182
chr15	40494605	40494667	BUB1B.chr15.40494605.40494667
chr15	40494789	40494896	BUB1B.chr15.40494789.40494896
chr15	40498384	40498660	BUB1B.chr15.40498384.40498660
chr15	40500837	40500972	BUB1B.chr15.40500837.40500972
chr15	40501835	40501977	BUB1B.chr15.40501835.40501977
chr15	40502310	40502412	BUB1B.chr15.40502310.40502412
chr15	40504699	40504850	BUB1B.chr15.40504699.40504850
chr15	40505532	40505676	BUB1B.chr15.40505532.40505676
chr15	40509696	40509869	BUB1B.chr15.40509696.40509869
chr15	40510656	40510764	BUB1B.chr15.40510656.40510764
chr15	40512764	40512961	BUB1B.chr15.40512764.40512961
chr15	89790878	89790963	FANCI.chr15.89790878.89790963
chr15	89801934	89802008	FANCI.chr15.89801934.89802008
chr15	89803943	89804075	FANCI.chr15.89803943.89804075
chr15	89804815	89804973	FANCI.chr15.89804815.89804973
chr15	89805051	89805110	FANCI.chr15.89805051.89805110
chr15	89806649	89806692	FANCI.chr15.89806649.89806692
chr15	89807133	89807258	FANCI.chr15.89807133.89807258
chr15	89807752	89807839	FANCI.chr15.89807752.89807839
chr15	89811629	89811757	FANCI.chr15.89811629.89811757
chr15	89816607	89816701	FANCI.chr15.89816607.89816701
chr15	89817398	89817536	FANCI.chr15.89817398.89817536
chr15	89819941	89820123	FANCI.chr15.89819941.89820123
chr15	89821917	89822006	FANCI.chr15.89821917.89822006
chr15	89824400	89824532	FANCI.chr15.89824400.89824532
chr15	89824995	89825067	FANCI.chr15.89824995.89825067
chr15	89826366	89826482	FANCI.chr15.89826366.89826482
chr15	89828326	89828450	FANCI.chr15.89828326.89828450
chr15	89833443	89833513	FANCI.chr15.89833443.89833513
chr15	89834843	89834946	FANCI.chr15.89834843.89834946
chr15	89835918	89836096	FANCI.chr15.89835918.89836096
chr15	89836172	89836295	FANCI.chr15.89836172.89836295
chr15	89837063	89837229	FANCI.chr15.89837063.89837229
chr15	89838145	89838326	FANCI.chr15.89838145.89838326
chr15	89843030	89843198	FANCI.chr15.89843030.89843198
chr15	89843530	89843617	FANCI.chr15.89843530.89843617
chr15	89844556	89844674	FANCI.chr15.89844556.89844674
chr15	89847094	89847147	FANCI.chr15.89847094.89847147
chr15	89848345	89848474	FANCI.chr15.89848345.89848474
chr15	89848571	89848641	FANCI.chr15.89848571.89848641
chr15	89848835	89848930	FANCI.chr15.89848835.89848930
chr15	89849237	89849426	FANCI.chr15.89849237.89849426
chr15	89850706	89850761	FANCI.chr15.89850706.89850761
chr15	89850843	89850904	FANCI.chr15.89850843.89850904
chr15	89856134	89856204	FANCI.chr15.89856134.89856204
chr15	89857842	89857939	FANCI.chr15.89857842.89857939
chr15	89858512	89858621	FANCI.chr15.89858512.89858621
chr15	89859627	89859691	FANCI.chr15.89859627.89859691
chr15	91290622	91290721	BLM.chr15.91290622.91290721
chr15	91292596	91293298	BLM.chr15.91292596.91293298
chr15	91295016	91295177	BLM.chr15.91295016.91295177
chr15	91298040	91298169	BLM.chr15.91298040.91298169
chr15	91303376	91303510	BLM.chr15.91303376.91303510
chr15	91303823	91304486	BLM.chr15.91303823.91304486
chr15	91306195	91306388	BLM.chr15.91306195.91306388
chr15	91308525	91308645	BLM.chr15.91308525.91308645
chr15	91310139	91310254	BLM.chr15.91310139.91310254
chr15	91312362	91312462	BLM.chr15.91312362.91312462
chr15	91312667	91312817	BLM.chr15.91312667.91312817
chr15	91326051	91326159	BLM.chr15.91326051.91326159
chr15	91328150	91328312	BLM.chr15.91328150.91328312
chr15	91333878	91334075	BLM.chr15.91333878.91334075
chr15	91337396	91337588	BLM.chr15.91337396.91337588
chr15	91341419	91341568	BLM.chr15.91341419.91341568
chr15	91346750	91346951	BLM.chr15.91346750.91346951
chr15	91347396	91347590	BLM.chr15.91347396.91347590
chr15	91352366	91352490	BLM.chr15.91352366.91352490
chr15	91354434	91354637	BLM.chr15.91354434.91354637
chr15	91358331	91358510	BLM.chr15.91358331.91358510
chr16	2098616	2098755	TSC2.chr16.2098616.2098755
chr16	2100400	2100488	TSC2.chr16.2100400.2100488
chr16	2103342	2103454	TSC2.chr16.2103342.2103454
chr16	2104296	2104442	TSC2.chr16.2104296.2104442
chr16	2105402	2105521	TSC2.chr16.2105402.2105521
chr16	2106196	2106246	TSC2.chr16.2106196.2106246
chr16	2106644	2106771	TSC2.chr16.2106644.2106771
chr16	2107105	2107180	TSC2.chr16.2107105.2107180
chr16	2108747	2108875	TSC2.chr16.2108747.2108875
chr16	2110670	2110815	TSC2.chr16.2110670.2110815
chr16	2111871	2112010	TSC2.chr16.2111871.2112010
chr16	2112497	2112602	TSC2.chr16.2112497.2112602
chr16	2112972	2113055	TSC2.chr16.2112972.2113055
chr16	2114272	2114429	TSC2.chr16.2114272.2114429
chr16	2115519	2115637	TSC2.chr16.2115519.2115637
chr16	2120456	2120580	TSC2.chr16.2120456.2120580
chr16	2121510	2121618	TSC2.chr16.2121510.2121618
chr16	2121784	2121936	TSC2.chr16.2121784.2121936
chr16	2122241	2122365	TSC2.chr16.2122241.2122365
chr16	2122849	2122985	TSC2.chr16.2122849.2122985
chr16	2124200	2124391	TSC2.chr16.2124200.2124391
chr16	2125799	2125894	TSC2.chr16.2125799.2125894
chr16	2126068	2126172	TSC2.chr16.2126068.2126172
chr16	2126491	2126587	TSC2.chr16.2126491.2126587
chr16	2127598	2127728	TSC2.chr16.2127598.2127728
chr16	2129032	2129198	TSC2.chr16.2129032.2129198
chr16	2129276	2129430	TSC2.chr16.2129276.2129430
chr16	2129557	2129671	TSC2.chr16.2129557.2129671
chr16	2130165	2130379	TSC2.chr16.2130165.2130379
chr16	2131595	2131800	TSC2.chr16.2131595.2131800
chr16	2132436	2132506	TSC2.chr16.2132436.2132506
chr16	2133695	2133818	TSC2.chr16.2133695.2133818
chr16	2134228	2134717	TSC2.chr16.2134228.2134717
chr16	2134951	2135028	TSC2.chr16.2134951.2135028
chr16	2135230	2135324	TSC2.chr16.2135230.2135324
chr16	2136193	2136381	TSC2.chr16.2136193.2136381
chr16	2136732	2136873	TSC2.chr16.2136732.2136873
chr16	2137863	2137943	TSC2.chr16.2137863.2137943
chr16	2138048	2138141	TSC2.chr16.2138048.2138141
chr16	2138227	2138327	TSC2.chr16.2138227.2138327
chr16	2138446	2138612	TSC2.chr16.2138446.2138612
chr16	3632342	3632695	SLX4.chr16.3632342.3632695
chr16	3633097	3633512	SLX4.chr16.3633097.3633512
chr16	3634769	3634873	SLX4.chr16.3634769.3634873
chr16	3639002	3641312	SLX4.chr16.3639002.3641312
chr16	3642699	3642867	SLX4.chr16.3642699.3642867
chr16	3644453	3644601	SLX4.chr16.3644453.3644601
chr16	3645605	3645695	SLX4.chr16.3645605.3645695
chr16	3646153	3646395	SLX4.chr16.3646153.3646395
chr16	3647379	3647697	SLX4.chr16.3647379.3647697
chr16	3647797	3648001	SLX4.chr16.3647797.3648001
chr16	3650979	3651193	SLX4.chr16.3650979.3651193
chr16	3652118	3652309	SLX4.chr16.3652118.3652309
chr16	3656474	3656700	SLX4.chr16.3656474.3656700
chr16	3658430	3658966	SLX4.chr16.3658430.3658966
chr16	14014022	14014230	ERCC4.chr16.14014022.14014230
chr16	14015887	14016069	ERCC4.chr16.14015887.14016069
chr16	14020417	14020614	ERCC4.chr16.14020417.14020614
chr16	14021884	14022093	ERCC4.chr16.14021884.14022093
chr16	14024566	14024748	ERCC4.chr16.14024566.14024748
chr16	14026013	14026143	ERCC4.chr16.14026013.14026143
chr16	14028048	14028160	ERCC4.chr16.14028048.14028160
chr16	14029002	14029601	ERCC4.chr16.14029002.14029601
chr16	14031622	14031716	ERCC4.chr16.14031622.14031716
chr16	14038579	14038693	ERCC4.chr16.14038579.14038693
chr16	14041470	14042205	ERCC4.chr16.14041470.14042205
chr16	89805008	89805117	FANCA.chr16.89805008.89805117
chr16	89805289	89805383	FANCA.chr16.89805289.89805383
chr16	89805540	89805698	FANCA.chr16.89805540.89805698
chr16	89805885	89805962	FANCA.chr16.89805885.89805962
chr16	89806401	89806508	FANCA.chr16.89806401.89806508
chr16	89807211	89807275	FANCA.chr16.89807211.89807275
chr16	89809207	89809347	FANCA.chr16.89809207.89809347
chr16	89811366	89811480	FANCA.chr16.89811366.89811480
chr16	89812991	89813097	FANCA.chr16.89812991.89813097
chr16	89813238	89813299	FANCA.chr16.89813238.89813299
chr16	89815066	89815176	FANCA.chr16.89815066.89815176
chr16	89816137	89816311	FANCA.chr16.89816137.89816311
chr16	89818545	89818631	FANCA.chr16.89818545.89818631
chr16	89824984	89825114	FANCA.chr16.89824984.89825114
chr16	89828356	89828431	FANCA.chr16.89828356.89828431
chr16	89831297	89831475	FANCA.chr16.89831297.89831475
chr16	89833548	89833646	FANCA.chr16.89833548.89833646
chr16	89836244	89836433	FANCA.chr16.89836244.89836433
chr16	89836573	89836668	FANCA.chr16.89836573.89836668
chr16	89836971	89837043	FANCA.chr16.89836971.89837043
chr16	89838085	89838223	FANCA.chr16.89838085.89838223
chr16	89839678	89839793	FANCA.chr16.89839678.89839793
chr16	89842149	89842224	FANCA.chr16.89842149.89842224
chr16	89845208	89845259	FANCA.chr16.89845208.89845259
chr16	89845350	89845412	FANCA.chr16.89845350.89845412
chr16	89846276	89846366	FANCA.chr16.89846276.89846366
chr16	89849266	89849327	FANCA.chr16.89849266.89849327
chr16	89849414	89849511	FANCA.chr16.89849414.89849511
chr16	89851261	89851373	FANCA.chr16.89851261.89851373
chr16	89857810	89857945	FANCA.chr16.89857810.89857945
chr16	89858334	89858477	FANCA.chr16.89858334.89858477
chr16	89858878	89858956	FANCA.chr16.89858878.89858956
chr16	89862313	89862427	FANCA.chr16.89862313.89862427
chr16	89865573	89865641	FANCA.chr16.89865573.89865641
chr16	89866012	89866047	FANCA.chr16.89866012.89866047
chr16	89869666	89869750	FANCA.chr16.89869666.89869750
chr16	89871687	89871801	FANCA.chr16.89871687.89871801
chr16	89874701	89874776	FANCA.chr16.89874701.89874776
chr16	89877114	89877211	FANCA.chr16.89877114.89877211
chr16	89877336	89877480	FANCA.chr16.89877336.89877480
chr16	89880927	89881022	FANCA.chr16.89880927.89881022
chr16	89882284	89882395	FANCA.chr16.89882284.89882395
chr16	89882944	89883024	FANCA.chr16.89882944.89883024
chr17	29422327	29422388	NF1.chr17.29422327.29422388
chr17	29483000	29483145	NF1.chr17.29483000.29483145
chr17	29486027	29486112	NF1.chr17.29486027.29486112
chr17	29490203	29490395	NF1.chr17.29490203.29490395
chr17	29496908	29497016	NF1.chr17.29496908.29497016
chr17	29508439	29508508	NF1.chr17.29508439.29508508
chr17	29508727	29508804	NF1.chr17.29508727.29508804
chr17	29509525	29509684	NF1.chr17.29509525.29509684
chr17	29527439	29527614	NF1.chr17.29527439.29527614
chr17	29528054	29528178	NF1.chr17.29528054.29528178
chr17	29528428	29528504	NF1.chr17.29528428.29528504
chr17	29533257	29533390	NF1.chr17.29533257.29533390
chr17	29541468	29541604	NF1.chr17.29541468.29541604
chr17	29546022	29546137	NF1.chr17.29546022.29546137
chr17	29548867	29548948	NF1.chr17.29548867.29548948
chr17	29550461	29550586	NF1.chr17.29550461.29550586
chr17	29552112	29552269	NF1.chr17.29552112.29552269
chr17	29553452	29553703	NF1.chr17.29553452.29553703
chr17	29554235	29554310	NF1.chr17.29554235.29554310
chr17	29554540	29554625	NF1.chr17.29554540.29554625
chr17	29556042	29556484	NF1.chr17.29556042.29556484
chr17	29556852	29556993	NF1.chr17.29556852.29556993
chr17	29557277	29557401	NF1.chr17.29557277.29557401
chr17	29557859	29557944	NF1.chr17.29557859.29557944
chr17	29559090	29559208	NF1.chr17.29559090.29559208
chr17	29559717	29559900	NF1.chr17.29559717.29559900
chr17	29560019	29560232	NF1.chr17.29560019.29560232
chr17	29562628	29562791	NF1.chr17.29562628.29562791
chr17	29562935	29563040	NF1.chr17.29562935.29563040
chr17	29576001	29576138	NF1.chr17.29576001.29576138
chr17	29579955	29580019	NF1.chr17.29579955.29580019
chr17	29585361	29585521	NF1.chr17.29585361.29585521
chr17	29586049	29586148	NF1.chr17.29586049.29586148
chr17	29587386	29587534	NF1.chr17.29587386.29587534
chr17	29588728	29588876	NF1.chr17.29588728.29588876
chr17	29592246	29592358	NF1.chr17.29592246.29592358
chr17	29652837	29653271	NF1.chr17.29652837.29653271
chr17	29654516	29654858	NF1.chr17.29654516.29654858
chr17	29657313	29657517	NF1.chr17.29657313.29657517
chr17	29661855	29662050	NF1.chr17.29661855.29662050
chr17	29663350	29663492	NF1.chr17.29663350.29663492
chr17	29663652	29663933	NF1.chr17.29663652.29663933
chr17	29664385	29664601	NF1.chr17.29664385.29664601
chr17	29664836	29664899	NF1.chr17.29664836.29664899
chr17	29665042	29665158	NF1.chr17.29665042.29665158
chr17	29665721	29665824	NF1.chr17.29665721.29665824
chr17	29667522	29667664	NF1.chr17.29667522.29667664
chr17	29670026	29670154	NF1.chr17.29670026.29670154
chr17	29676137	29676270	NF1.chr17.29676137.29676270
chr17	29677200	29677337	NF1.chr17.29677200.29677337
chr17	29679274	29679433	NF1.chr17.29679274.29679433
chr17	29683477	29683601	NF1.chr17.29683477.29683601
chr17	29683977	29684109	NF1.chr17.29683977.29684109
chr17	29684286	29684388	NF1.chr17.29684286.29684388
chr17	29685497	29685641	NF1.chr17.29685497.29685641
chr17	29685986	29686034	NF1.chr17.29685986.29686034
chr17	29687504	29687722	NF1.chr17.29687504.29687722
chr17	29701030	29701174	NF1.chr17.29701030.29701174
chr17	66511540	66511718	PRKAR1A.chr17.66511540.66511718
chr17	66518896	66519068	PRKAR1A.chr17.66518896.66519068
chr17	66519865	66519958	PRKAR1A.chr17.66519865.66519958
chr17	66520156	66520219	PRKAR1A.chr17.66520156.66520219
chr17	66521052	66521100	PRKAR1A.chr17.66521052.66521100
chr17	66521894	66522054	PRKAR1A.chr17.66521894.66522054
chr17	66523980	66524042	PRKAR1A.chr17.66523980.66524042
chr17	66525010	66525133	PRKAR1A.chr17.66525010.66525133
chr17	66526060	66526143	PRKAR1A.chr17.66526060.66526143
chr17	66526417	66526591	PRKAR1A.chr17.66526417.66526591
chr18	48573416	48573666	SMAD4.chr18.48573416.48573666
chr18	48575055	48575231	SMAD4.chr18.48575055.48575231
chr18	48575664	48575695	SMAD4.chr18.48575664.48575695
chr18	48581150	48581364	SMAD4.chr18.48581150.48581364
chr18	48584494	48584615	SMAD4.chr18.48584494.48584615
chr18	48584709	48584827	SMAD4.chr18.48584709.48584827
chr18	48586235	48586287	SMAD4.chr18.48586235.48586287
chr18	48591792	48591977	SMAD4.chr18.48591792.48591977
chr18	48593388	48593558	SMAD4.chr18.48593388.48593558
chr18	48603007	48603147	SMAD4.chr18.48603007.48603147
chr18	48604625	48604838	SMAD4.chr18.48604625.48604838
chr19	1206912	1207203	STK11.chr19.1206912.1207203
chr19	1218415	1218500	STK11.chr19.1218415.1218500
chr19	1219322	1219413	STK11.chr19.1219322.1219413
chr19	1220371	1220505	STK11.chr19.1220371.1220505
chr19	1220579	1220717	STK11.chr19.1220579.1220717
chr19	1221211	1221340	STK11.chr19.1221211.1221340
chr19	1221947	1222006	STK11.chr19.1221947.1222006
chr19	1222983	1223172	STK11.chr19.1222983.1223172
chr19	1226452	1226647	STK11.chr19.1226452.1226647
chr19	45854886	45854980	ERCC2.chr19.45854886.45854980
chr19	45855466	45855611	ERCC2.chr19.45855466.45855611
chr19	45855763	45855908	ERCC2.chr19.45855763.45855908
chr19	45856003	45856075	ERCC2.chr19.45856003.45856075
chr19	45856340	45856414	ERCC2.chr19.45856340.45856414
chr19	45856499	45856593	ERCC2.chr19.45856499.45856593
chr19	45857987	45858110	ERCC2.chr19.45857987.45858110
chr19	45858922	45858987	ERCC2.chr19.45858922.45858987
chr19	45860527	45860630	ERCC2.chr19.45860527.45860630
chr19	45860731	45860802	ERCC2.chr19.45860731.45860802
chr19	45860887	45860958	ERCC2.chr19.45860887.45860958
chr19	45864781	45864901	ERCC2.chr19.45864781.45864901
chr19	45867000	45867170	ERCC2.chr19.45867000.45867170
chr19	45867243	45867378	ERCC2.chr19.45867243.45867378
chr19	45867492	45867590	ERCC2.chr19.45867492.45867590
chr19	45867681	45867806	ERCC2.chr19.45867681.45867806
chr19	45868095	45868213	ERCC2.chr19.45868095.45868213
chr19	45868299	45868417	ERCC2.chr19.45868299.45868417
chr19	45871887	45872002	ERCC2.chr19.45871887.45872002
chr19	45872187	45872251	ERCC2.chr19.45872187.45872251
chr19	45872327	45872406	ERCC2.chr19.45872327.45872406
chr19	45873390	45873491	ERCC2.chr19.45873390.45873491
chr19	45873793	45873799	ERCC2.chr19.45873793.45873799
chr22	29999987	30000102	NF2.chr22.29999987.30000102
chr22	30032739	30032866	NF2.chr22.30032739.30032866
chr22	30035078	30035202	NF2.chr22.30035078.30035202
chr22	30038190	30038275	NF2.chr22.30038190.30038275
chr22	30050645	30050715	NF2.chr22.30050645.30050715
chr22	30051582	30051666	NF2.chr22.30051582.30051666
chr22	30054177	30054254	NF2.chr22.30054177.30054254
chr22	30057193	30057329	NF2.chr22.30057193.30057329
chr22	30060978	30061054	NF2.chr22.30060978.30061054
chr22	30064321	30064436	NF2.chr22.30064321.30064436
chr22	30067814	30067938	NF2.chr22.30067814.30067938
chr22	30069257	30069476	NF2.chr22.30069257.30069476
chr22	30070824	30070931	NF2.chr22.30070824.30070931
chr22	30074184	30074313	NF2.chr22.30074184.30074313
chr22	30077427	30077591	NF2.chr22.30077427.30077591
chr22	30090740	30090792	NF2.chr22.30090740.30090792
chrX	14861688	14862104	FANCB.chrX.14861688.14862104
chrX	14862624	14862863	FANCB.chrX.14862624.14862863
chrX	14862977	14863409	FANCB.chrX.14862977.14863409
chrX	14868626	14868797	FANCB.chrX.14868626.14868797
chrX	14871160	14871290	FANCB.chrX.14871160.14871290
chrX	14875983	14876077	FANCB.chrX.14875983.14876077
chrX	14877303	14877457	FANCB.chrX.14877303.14877457
chrX	14882681	14883633	FANCB.chrX.14882681.14883633
chrX	132670151	132670322	GPC3.chrX.132670151.132670322
chrX	132730467	132730628	GPC3.chrX.132730467.132730628
chrX	132795757	132795879	GPC3.chrX.132795757.132795879
chrX	132826396	132826523	GPC3.chrX.132826396.132826523
chrX	132833922	132834057	GPC3.chrX.132833922.132834057
chrX	132887508	132888204	GPC3.chrX.132887508.132888204
chrX	133087076	133087239	GPC3.chrX.133087076.133087239
chrX	133119301	133119477	GPC3.chrX.133119301.133119477
chr1	10385470	10385472	rs17401966.chr1.10385470.10385472
chr1	11046854	11046856	rs9430161.chr1.11046854.11046856
chr1	17722362	17722364	rs7538876.chr1.17722362.17722364
chr1	121280612	121280614	rs11249433.chr1.121280612.121280614
chr1	150860470	150860472	rs7412746.chr1.150860470.150860472
chr1	200007431	200007433	rs3790844.chr1.200007431.200007433
chr1	222045445	222045447	rs6691170.chr1.222045445.222045447
chr1	222164947	222164949	rs6687758.chr1.222164947.222164949
chr1	228997834	228997836	rs801114.chr1.228997834.228997836
chr2	43553948	43553950	rs1465618.chr2.43553948.43553950
chr2	46537603	46537605	rs7579899.chr2.46537603.46537605
chr2	61066665	61066667	rs1432295.chr2.61066665.61066667
chr2	63131730	63131732	rs721048.chr2.63131730.63131732
chr2	85794296	85794298	rs10187424.chr2.85794296.85794298
chr2	111797457	111797459	rs17483466.chr2.111797457.111797459
chr2	173311552	173311554	rs12621278.chr2.173311552.173311554
chr2	177042632	177042634	rs2072590.chr2.177042632.177042634
chr2	202162810	202162812	rs13016963.chr2.202162810.202162812
chr2	213296862	213296864	rs13393577.chr2.213296862.213296864
chr2	215635793	215635795	rs3768716.chr2.215635793.215635795
chr2	215672545	215672547	rs6435862.chr2.215672545.215672547
chr2	217905831	217905833	rs13387042.chr2.217905831.217905833
chr2	218310339	218310341	rs966423.chr2.218310339.218310341
chr2	231091222	231091224	rs13397985.chr2.231091222.231091224
chr2	238387227	238387229	rs7584330.chr2.238387227.238387229
chr2	238443225	238443227	rs2292884.chr2.238443225.238443227
chr2	242371100	242371102	rs757978.chr2.242371100.242371102
chr3	27416012	27416014	rs4973768.chr3.27416012.27416014
chr3	41925397	41925399	rs1052501.chr3.41925397.41925399
chr3	87110673	87110675	rs2660753.chr3.87110673.87110675
chr3	87152168	87152170	rs9284813.chr3.87152168.87152170
chr3	87173323	87173325	rs17181170.chr3.87173323.87173325
chr3	114362763	114362765	rs9841504.chr3.114362763.114362765
chr3	128038372	128038374	rs10934853.chr3.128038372.128038374
chr3	141102832	141102834	rs6763931.chr3.141102832.141102834
chr3	169082632	169082634	rs6774494.chr3.169082632.169082634
chr3	169492100	169492102	rs10936599.chr3.169492100.169492102
chr3	170130101	170130103	rs10936632.chr3.170130101.170130103
chr3	189356260	189356262	rs4488809.chr3.189356260.189356262
chr3	189383182	189383184	rs10937405.chr3.189383182.189383184
chr3	189401775	189401777	rs17505102.chr3.189401775.189401777
chr3	189645932	189645934	rs710521.chr3.189645932.189645934
chr3	194858373	194858375	rs2131877.chr3.194858373.194858375
chr4	1734238	1734240	rs798766.chr4.1734238.1734240
chr4	84374479	84374481	rs1494961.chr4.84374479.84374481
chr4	95514608	95514610	rs12500426.chr4.95514608.95514610
chr4	95562876	95562878	rs17021918.chr4.95562876.95562878
chr4	100239318	100239320	rs1229984.chr4.100239318.100239320
chr4	100341860	100341862	rs971074.chr4.100341860.100341862
chr4	106061533	106061535	rs7679673.chr4.106061533.106061535
chr5	1279789	1279791	rs10069690.chr5.1279789.1279791
chr5	1280027	1280029	rs2242652.chr5.1280027.1280029
chr5	1286515	1286517	rs2736100.chr5.1286515.1286517
chr5	1288546	1288548	rs2853676.chr5.1288546.1288548
chr5	1308551	1308553	rs4635969.chr5.1308551.1308553
chr5	1315659	1315661	rs4975616.chr5.1315659.1315661
chr5	1322086	1322088	rs401681.chr5.1322086.1322088
chr5	1342713	1342715	rs31489.chr5.1342713.1342715
chr5	1895828	1895830	rs12653946.chr5.1895828.1895830
chr5	39394988	39394990	rs2255280.chr5.39394988.39394990
chr5	40791883	40791885	rs13361707.chr5.40791883.40791885
chr5	44365544	44365546	rs2121875.chr5.44365544.44365546
chr5	44662514	44662516	rs4415084.chr5.44662514.44662516
chr5	56031883	56031885	rs889312.chr5.56031883.56031885
chr5	58407770	58407772	rs10052657.chr5.58407770.58407772
chr5	131995963	131995965	rs20541.chr5.131995963.131995965
chr5	141681787	141681789	rs4624820.chr5.141681787.141681789
chr5	148904091	148904093	rs10058728.chr5.148904091.148904093
chr6	411063	411065	rs872071.chr6.411063.411065
chr6	475488	475490	rs12210050.chr6.475488.475490
chr6	22125963	22125965	rs4712653.chr6.22125963.22125965
chr6	22140003	22140005	rs6939340.chr6.22140003.22140005
chr6	28776116	28776118	rs4324798.chr6.28776116.28776118
chr6	29611430	29611432	rs29232.chr6.29611430.29611432
chr6	29670260	29670262	rs3129055.chr6.29670260.29670262
chr6	29906690	29906692	rs2860580.chr6.29906690.29906692
chr6	29918098	29918100	rs2517713.chr6.29918098.29918100
chr6	31074029	31074031	rs6457327.chr6.31074029.31074031
chr6	31118510	31118512	rs130067.chr6.31118510.31118512
chr6	31263750	31263752	rs2894207.chr6.31263750.31263752
chr6	31366594	31366596	rs2596542.chr6.31366594.31366596
chr6	31446795	31446797	rs2248462.chr6.31446795.31446797
chr6	31620519	31620521	rs3117582.chr6.31620519.31620521
chr6	32109978	32109980	rs204999.chr6.32109978.32109980
chr6	32384720	32384722	rs9268542.chr6.32384720.32384722
chr6	32428284	32428286	rs6903608.chr6.32428284.32428286
chr6	32433166	32433168	rs2395185.chr6.32433166.32433168
chr6	32572250	32572252	rs2858870.chr6.32572250.32572252
chr6	32578081	32578083	rs674313.chr6.32578081.32578083
chr6	32592736	32592738	rs28421666.chr6.32592736.32592738
chr6	32664457	32664459	rs2647012.chr6.32664457.32664459
chr6	32665419	32665421	rs10484561.chr6.32665419.32665421
chr6	32678998	32679000	rs9275572.chr6.32678998.32679000
chr6	33542537	33542539	rs210138.chr6.33542537.33542539
chr6	40802260	40802262	rs10484761.chr6.40802260.40802262
chr6	117210051	117210053	rs339331.chr6.117210051.117210053
chr6	127600629	127600631	rs2180341.chr6.127600629.127600631
chr6	149608873	149608875	rs9485372.chr6.149608873.149608875
chr6	151948365	151948367	rs2046210.chr6.151948365.151948367
chr6	160581373	160581375	rs651164.chr6.160581373.160581375
chr6	160833663	160833665	rs9364554.chr6.160833663.160833665
chr6	160840251	160840253	rs7758229.chr6.160840251.160840253
chr7	21938239	21938241	rs4487645.chr7.21938239.21938241
chr7	50466303	50466305	rs11978267.chr7.50466303.50466305
chr7	50470603	50470605	rs4132601.chr7.50470603.50470605
chr7	97816326	97816328	rs6465657.chr7.97816326.97816328
chr8	18272880	18272882	rs1495741.chr8.18272880.18272882
chr8	23526462	23526464	rs1512268.chr8.23526462.23526464
chr8	32432368	32432370	rs2439302.chr8.32432368.32432370
chr8	117630682	117630684	rs16892766.chr8.117630682.117630684
chr8	128093296	128093298	rs1016343.chr8.128093296.128093298
chr8	128103936	128103938	rs1456315.chr8.128103936.128103938
chr8	128124915	128124917	rs16901979.chr8.128124915.128124917
chr8	128192980	128192982	rs2456449.chr8.128192980.128192982
chr8	128320345	128320347	rs16902094.chr8.128320345.128320347
chr8	128323180	128323182	rs445114.chr8.128323180.128323182
chr8	128355617	128355619	rs13281615.chr8.128355617.128355619
chr8	128387851	128387853	rs1562430.chr8.128387851.128387853
chr8	128407442	128407444	rs10505477.chr8.128407442.128407444
chr8	128413304	128413306	rs6983267.chr8.128413304.128413306
chr8	128424791	128424793	rs7014346.chr8.128424791.128424793
chr8	128485037	128485039	rs1447295.chr8.128485037.128485039
chr8	128517572	128517574	rs4242382.chr8.128517572.128517574
chr8	128518553	128518555	rs4242384.chr8.128518553.128518555
chr8	128539359	128539361	rs7837688.chr8.128539359.128539361
chr8	128718067	128718069	rs9642880.chr8.128718067.128718069
chr8	129192270	129192272	rs2019960.chr8.129192270.129192272
chr8	129543948	129543950	rs10088218.chr8.129543948.129543950
chr8	130491751	130491753	rs891835.chr8.130491751.130491753
chr8	130685456	130685458	rs4295627.chr8.130685456.130685458
chr8	143761930	143761932	rs2294008.chr8.143761930.143761932
chr9	845515	845517	rs7040024.chr9.845515.845517
chr9	863634	863636	rs755383.chr9.863634.863636
chr9	16915020	16915022	rs3814113.chr9.16915020.16915022
chr9	21816527	21816529	rs7023329.chr9.21816527.21816529
chr9	22033365	22033367	rs2157719.chr9.22033365.22033367
chr9	22043925	22043927	rs1412829.chr9.22043925.22043927
chr9	22062133	22062135	rs1011970.chr9.22062133.22062135
chr9	22068651	22068653	rs4977756.chr9.22068651.22068653
chr9	100556108	100556110	rs965513.chr9.100556108.100556110
chr9	110888477	110888479	rs865686.chr9.110888477.110888479
chr9	136149228	136149230	rs505922.chr9.136149228.136149230
chr10	8701218	8701220	rs10795668.chr10.8701218.8701220
chr10	21830103	21830105	rs11012732.chr10.21830103.21830105
chr10	51524970	51524972	rs3123078.chr10.51524970.51524972
chr10	51549495	51549497	rs10993994.chr10.51549495.51549497
chr10	63723576	63723578	rs10821936.chr10.63723576.63723578
chr10	63752158	63752160	rs7089424.chr10.63752158.63752160
chr10	64251976	64251978	rs10822013.chr10.64251976.64251978
chr10	64278681	64278683	rs10995190.chr10.64278681.64278683
chr10	64580574	64580576	rs224278.chr10.64580574.64580576
chr10	80841147	80841149	rs704010.chr10.80841147.80841149
chr10	96058297	96058299	rs3765524.chr10.96058297.96058299
chr10	96066340	96066342	rs2274223.chr10.96066340.96066342
chr10	96070374	96070376	rs3781264.chr10.96070374.96070376
chr10	107516351	107516353	rs17119461.chr10.107516351.107516353
chr10	120278943	120278945	rs12413624.chr10.120278943.120278945
chr10	123032518	123032520	rs11199874.chr10.123032518.123032520
chr10	123337334	123337336	rs2981579.chr10.123337334.123337336
chr10	123346115	123346117	rs2981575.chr10.123346115.123346117
chr10	123346189	123346191	rs1219648.chr10.123346189.123346191
chr10	123352316	123352318	rs2981582.chr10.123352316.123352318
chr11	1909005	1909007	rs3817198.chr11.1909005.1909007
chr11	2233573	2233575	rs7127900.chr11.2233573.2233575
chr11	8252852	8252854	rs110419.chr11.8252852.8252854
chr11	56175670	56175672	rs1945213.chr11.56175670.56175672
chr11	68978579	68978581	rs11228565.chr11.68978579.68978581
chr11	68994496	68994498	rs7931342.chr11.68994496.68994498
chr11	68994666	68994668	rs10896449.chr11.68994666.68994668
chr11	68995957	68995959	rs7130881.chr11.68995957.68995959
chr11	69239740	69239742	rs7105934.chr11.69239740.69239742
chr11	69328763	69328765	rs614367.chr11.69328763.69328765
chr11	89011045	89011047	rs1393350.chr11.89011045.89011047
chr11	108175461	108175463	rs1801516.chr11.108175461.108175463
chr11	111171708	111171710	rs3802842.chr11.111171708.111171710
chr11	118477366	118477368	rs498872.chr11.118477366.118477368
chr11	123361396	123361398	rs735665.chr11.123361396.123361398
chr12	14653866	14653868	rs2900333.chr12.14653866.14653868
chr12	26453282	26453284	rs718314.chr12.26453282.26453284
chr12	49676009	49676011	rs10875943.chr12.49676009.49676011
chr12	51155662	51155664	rs11169552.chr12.51155662.51155664
chr12	53273903	53273905	rs902774.chr12.53273903.53273905
chr12	88890670	88890672	rs995030.chr12.88890670.88890672
chr12	88953560	88953562	rs3782181.chr12.88953560.88953562
chr12	88953958	88953960	rs4474514.chr12.88953958.88953960
chr12	112168008	112168010	rs11066015.chr12.112168008.112168010
chr12	112241765	112241767	rs671.chr12.112241765.112241767
chr12	112521447	112521449	rs4767364.chr12.112521447.112521449
chr12	112645400	112645402	rs2074356.chr12.112645400.112645402
chr12	112817782	112817784	rs11066280.chr12.112817782.112817784
chr12	125320849	125320851	rs4765623.chr12.125320849.125320851
chr13	24127209	24127211	rs1572072.chr13.24127209.24127211
chr13	24205194	24205196	rs9510787.chr13.24205194.24205196
chr13	24293858	24293860	rs753955.chr13.24293858.24293860
chr13	73728138	73728140	rs9600079.chr13.73728138.73728140
chr13	73908845	73908847	rs9573163.chr13.73908845.73908847
chr13	73916627	73916629	rs9543325.chr13.73916627.73916629
chr13	100041737	100041739	rs7335046.chr13.100041737.100041739
chr14	36649245	36649247	rs944289.chr14.36649245.36649247
chr14	36738360	36738362	rs116909374.chr14.36738360.36738362
chr14	54410918	54410920	rs4444235.chr14.54410918.54410920
chr15	32994755	32994757	rs4779584.chr15.32994755.32994757
chr15	40339493	40339495	rs4924410.chr15.40339493.40339495
chr15	46639807	46639809	rs4775302.chr15.46639807.46639809
chr15	69059083	69059085	rs8030672.chr15.69059083.69059085
chr15	70018989	70018991	rs7176508.chr15.70018989.70018991
chr15	78806022	78806024	rs8034191.chr15.78806022.78806024
chr15	78894338	78894340	rs1051730.chr15.78894338.78894340
chr15	78908031	78908033	rs8042374.chr15.78908031.78908033
chr16	52586340	52586342	rs3803662.chr16.52586340.52586342
chr16	52599187	52599189	rs4784227.chr16.52599187.52599189
chr16	52635163	52635165	rs3112612.chr16.52635163.52635165
chr16	68820945	68820947	rs9929218.chr16.68820945.68820947
chr16	85944438	85944440	rs391525.chr16.85944438.85944440
chr16	89755902	89755904	rs258322.chr16.89755902.89755904
chr16	89986116	89986118	rs1805007.chr16.89986116.89986118
chr16	90066935	90066937	rs4785763.chr16.90066935.90066937
chr17	25541277	25541279	rs4795519.chr17.25541277.25541279
chr17	36098039	36098041	rs4430796.chr17.36098039.36098041
chr17	36101155	36101157	rs7501939.chr17.36101155.36101157
chr17	47436748	47436750	rs7210100.chr17.47436748.47436750
chr17	69108752	69108754	rs1859962.chr17.69108752.69108754
chr18	43309910	43309912	rs17674580.chr18.43309910.43309912
chr18	43316965	43316967	rs7238033.chr18.43316965.43316967
chr18	46453462	46453464	rs4939827.chr18.46453462.46453464
chr19	17389703	17389705	rs8170.chr19.17389703.17389705
chr19	30296852	30296854	rs8102137.chr19.30296852.30296854
chr19	33532299	33532301	rs10411210.chr19.33532299.33532301
chr19	38735612	38735614	rs8102476.chr19.38735612.38735614
chr19	47207653	47207655	rs11083846.chr19.47207653.47207655
chr19	51364622	51364624	rs2735839.chr19.51364622.51364624
chr20	6404280	6404282	rs961253.chr20.6404280.6404282
chr20	33171771	33171773	rs910873.chr20.33171771.33171773
chr20	60921043	60921045	rs4925386.chr20.60921043.60921045
chr20	62309838	62309840	rs6010620.chr20.62309838.62309840
chr20	62318219	62318221	rs4809324.chr20.62318219.62318221
chr21	30717736	30717738	rs372883.chr21.30717736.30717738
chr21	36357860	36357862	rs2014300.chr21.36357860.36357862
chr21	42746080	42746082	rs45430.chr21.42746080.42746082
chr21	43778894	43778896	rs1547374.chr21.43778894.43778896
chr22	29130011	29130013	rs738722.chr22.29130011.29130013
chr22	30337585	30337587	rs36600.chr22.30337585.30337587
chr22	38544297	38544299	rs2284063.chr22.38544297.38544299
chr22	39332622	39332624	rs1014971.chr22.39332622.39332624
chr22	43500211	43500213	rs5759167.chr22.43500211.43500213
chr22	48929568	48929570	rs5768709.chr22.48929568.48929570
chrX	51210056	51210058	rs1327301.chrX.51210056.51210058
chrX	51229682	51229684	rs5945572.chrX.51229682.51229684
chrX	51241671	51241673	rs5945619.chrX.51241671.51241673
chrX	67021549	67021551	rs5919432.chrX.67021549.67021551
chr6	36622899	36622901	rs1321311.chr6.36622899.36622901
chr11	74345549	74345551	rs3824999.chr11.74345549.74345551
chrX	9751473	9751475	rs5934683.chrX.9751473.9751475
chr22	31013295	31013297	rs2283873.chr22.31013295.31013297
chr2	15782470	15782472	rs807624.chr2.15782470.15782472
chr5	91893791	91893793	rs1027643.chr5.91893791.91893793
chr2	15729819	15729821	rs3755132.chr2.15729819.15729821
chr11	83620786	83620788	rs790356.chr11.83620786.83620788
chrX	17698396	17698398	rs5955543.chrX.17698396.17698398
chr9	5070830	5070832	rs10974944.chr9.5070830.5070832
chr1	14096820	14096822	rs1210110.chr1.14096820.14096822
chr1	14804873	14804875	rs7555566.chr1.14804873.14804875
chr2	8178734	8178736	rs1364054.chr2.8178734.8178736
chr2	67241173	67241175	rs6734275.chr2.67241173.67241175
chr2	223845941	223845943	rs7584993.chr2.223845941.223845943
chr3	17077267	17077269	rs17272796.chr3.17077267.17077269
chr3	37627111	37627113	rs1155741.chr3.37627111.37627113
chr3	151899703	151899705	rs161792.chr3.151899703.151899705
chr4	27162477	27162479	rs11940551.chr4.27162477.27162479
chr5	88416353	88416355	rs9293511.chr5.88416353.88416355
chr6	79424432	79424434	rs9352613.chr6.79424432.79424434
chr6	153344530	153344532	rs685449.chr6.153344530.153344532
chr7	86983714	86983716	rs7808249.chr7.86983714.86983716
chr8	71012810	71012812	rs1106334.chr8.71012810.71012812
chr10	129200963	129200965	rs11017876.chr10.129200963.129200965
chr13	35252881	35252883	rs9572094.chr13.35252881.35252883
chr14	96103098	96103100	rs4905366.chr14.96103098.96103100
chr15	47873548	47873550	rs4775699.chr15.47873548.47873550
chr16	51098426	51098428	rs1528601.chr16.51098426.51098428
chr17	20851734	20851736	rs11655512.chr17.20851734.20851736
chr17	43131479	43131481	rs4793172.chr17.43131479.43131481
chr22	33229829	33229831	rs242076.chr22.33229829.33229831
chrX	320579	320581	rs6603251.chrX.320579.320581
chrY	270579	270581	rs6603251.chrY.270579.270581
chrY	6737952	6737953	AMG_mid100.chrY.6737952.6737953
chr2	48010372	48010633	MSH6.chr2.48010372.48010633
chr2	48018065	48018263	MSH6.chr2.48018065.48018263
chr2	48023032	48023203	MSH6.chr2.48023032.48023203
chr2	48025749	48028295	MSH6.chr2.48025749.48028295
chr2	48030558	48030825	MSH6.chr2.48030558.48030825
chr2	48032048	48032167	MSH6.chr2.48032048.48032167
chr2	48032756	48032847	MSH6.chr2.48032756.48032847
chr2	48033342	48033498	MSH6.chr2.48033342.48033498
chr2	48033590	48033791	MSH6.chr2.48033590.48033791
chr2	48033917	48034000	MSH6.chr2.48033917.48034000
chr11	67250504	67250728	AIP.chr11.67250504.67250728
chr11	67254476	67254656	AIP.chr11.67254476.67254656
chr11	67256737	67256926	AIP.chr11.67256737.67256926
chr11	67257508	67257685	AIP.chr11.67257508.67257685
chr11	67257786	67257928	AIP.chr11.67257786.67257928
chr11	67258258	67258579	AIP.chr11.67258258.67258579
chr2	215674124	215674305	BARD1.chr2.215674124.215674305
chr2	215661773	215661853	BARD1.chr2.215661773.215661853
chr2	215657009	215657181	BARD1.chr2.215657009.215657181
chr2	215645272	215646245	BARD1.chr2.215645272.215646245
chr2	215633944	215634048	BARD1.chr2.215633944.215634048
chr2	215632194	215632390	BARD1.chr2.215632194.215632390
chr2	215617159	215617291	BARD1.chr2.215617159.215617291
chr2	215610434	215610590	BARD1.chr2.215610434.215610590
chr2	215609779	215609895	BARD1.chr2.215609779.215609895
chr2	215595123	215595244	BARD1.chr2.215595123.215595244
chr2	215593388	215593744	BARD1.chr2.215593388.215593744
chr12	12870762	12871260	CDKN1B.chr12.12870762.12871260
chr12	12871747	12871892	CDKN1B.chr12.12871747.12871892
chr12	133250238	133250262	POLE_L424V.chr12.133250238.133250262
chr19	50909689	50909713	POLD1_L474P.chr19.50909689.50909713
chr19	50909701	50909725	POLD1_S478N.chr19.50909701.50909725
chr5	112073573	112073634	APC.chr5.112073573.112073634
chr11	108093547	108093925	ATM.chr11.108093547.108093925
chr10	88516384	88516688	BMPR1A.chr10.88516384.88516688
chr10	88598610	88598748	BMPR1A.chr10.88598610.88598748
chr17	41277276	41277399	BRCA1.chr17.41277276.41277399
chr13	32889599	32889816	BRCA2.chr13.32889599.32889816
chr17	59940633	59940767	BRIP1.chr17.59940633.59940767
chr12	58145946	58146316	CDK4.chr12.58145946.58146316
chr22	29137745	29137844	CHEK2.chr22.29137745.29137844
chr17	17140214	17140465	FLCN.chr17.17140214.17140465
chr17	17136090	17136227	FLCN.chr17.17136090.17136227
chr17	17135096	17135208	FLCN.chr17.17135096.17135208
chr11	64578090	64578200	MEN1.chr11.64578090.64578200
chr5	176560914	176560965	NSD1.chr5.176560914.176560965
chr18	48556571	48557005	SMAD4.chr18.48556571.48557005
chr19	1227580	1228446	STK11.chr19.1227580.1228446
chr17	7590683	7590868	TP53.chr17.7590683.7590868
chr9	135819918	135820020	TSC1.chr9.135819918.135820020
chr9	135810408	135810494	TSC1.chr9.135810408.135810494
chr16	2097454	2098078	TSC2.chr16.2097454.2098078
chr12	12873958	12875317	CDKN1B.chr12.12873958.12875317
