# Supplementary material for: The ICR96 exon CNV validation series: a resource for orthogonal assessment of exon CNV calling in NGS data
Source: Wellcome Open Res. 2017 May 26;2:35. [Version 1] doi: 10.12688/wellcomeopenres.11689.1 (PMC5473400; doi:10.12688/wellcomeopenres.11689.1)
Supplement: Supplementary file 2 [file wellcomeopenres-2-12629-s0001.tgz]

Archive with 1 entries (1 files):
- df3508d4-cf94-4264-8464-89a2d1ab18f7.txt
