# Supplementary material for: The ICR96 exon CNV validation series: a resource for orthogonal assessment of exon CNV calling in NGS data
Source: Wellcome Open Res. 2017 May 26;2:35. [Version 1] doi: 10.12688/wellcomeopenres.11689.1 (PMC5473400; doi:10.12688/wellcomeopenres.11689.1)
Supplement: Supplementary file 2 [file wellcomeopenres-2-12629-s0001.tgz › df3508d4-cf94-4264-8464-89a2d1ab18f7.txt]

SampleID	ICR96Pool	Gene	MLPAResult	ResultType	ExonCNVType	ExonCNVSize	Chromosome	5PrimeExon37	3PrimeExon37	5PrimeExon38	3PrimeExon38	ENST65
17327	1	APC	Normal	Normal			5	112073585	112179823	111409282	111515520	ENST00000257430
17327	1	ATM	Normal	Normal			11	108093559	108236235	107964286	108106962	ENST00000278616
17327	1	BAP1	Normal	Normal			3	52436304	52443894	52470320	52477910	ENST00000460680
17327	1	BARD1	Normal	Normal			2	215593400	215674293	216458123	216539016	ENST00000260947
17327	1	BMPR1A	Normal	Normal			10	88516396	88683476	90276153	90443233	ENST00000224764
17327	1	BRCA1	Normal	Normal			17	41197695	41277387	39353947	39433639	ENST00000357654
17327	1	BRCA2	Normal	Normal			13	32889611	32972907	33463749	33547045	ENST00000380152
17327	1	BRIP1	Normal	Normal			17	59760657	59940755	57838018	58018116	ENST00000259008
17327	1	CDH1	Normal	Normal			16	68771319	68867402	68805222	68901305	ENST00000261769
17327	1	CDK4	Normal	Normal			12	58142308	58146304	58536091	58540087	ENST00000257904
17327	1	CDKN2A	Normal	Normal			9	21968228	21994330	21968227	21994329	ENST00000530628,ENST00000304494
17327	1	CHEK2	Normal	Normal			22	29083885	29137832	29479873	29533820	ENST00000328354
17327	1	EPCAM	Normal	Normal			2	47596645	47613752	47823784	47840891	ENST00000263735
17327	1	MLH1	Normal	Normal			3	37035039	37092144	37076530	37133635	ENST00000231790
17327	1	MSH2	Normal	Normal			2	47630331	47710088	47857470	47937227	ENST00000233146
17327	1	MSH6	Normal	Normal			2	48010373	48033999	48237512	48261138	ENST00000234420
17327	1	MUTYH	Normal	Normal			1	45794978	45805926	46260650	46271598	ENST00000450313
17327	1	NBN	Normal	Normal			8	90947810	90996789	91960038	92009017	ENST00000265433
17327	1	PALB2	Normal	Normal			16	23614780	23652478	23626101	23663799	ENST00000261584
17327	1	PMS2	Normal	Normal			7	6026390	6048650	6066021	6088281	ENST00000265849
17327	1	PTEN	Normal	Normal			10	89624227	89725229	91383984	91484986	ENST00000371953
17327	1	RAD51C	Normal	Normal			17	56770005	56811583	54847366	54888944	ENST00000337432
17327	1	RAD51D	Normal	Normal			17	33427972	33446632	31754990	31773650	ENST00000345365
17327	1	SMAD4	Normal	Normal			18	48556583	48604837	46082954	46131208	ENST00000342988
17327	1	STK11	Normal	Normal			19	1206913	1228434	1206912	1228433	ENST00000326873
17327	1	TP53	Normal	Normal			17	7572927	7590856	7476245	7494174	ENST00000269305
17328	1	APC	Normal	Normal			5	112073585	112179823	111409282	111515520	ENST00000257430
17328	1	ATM	Normal	Normal			11	108093559	108236235	107964286	108106962	ENST00000278616
17328	1	BAP1	Normal	Normal			3	52436304	52443894	52470320	52477910	ENST00000460680
17328	1	BARD1	Normal	Normal			2	215593400	215674293	216458123	216539016	ENST00000260947
17328	1	BMPR1A	Normal	Normal			10	88516396	88683476	90276153	90443233	ENST00000224764
17328	1	BRCA1	Normal	Normal			17	41197695	41277387	39353947	39433639	ENST00000357654
17328	1	BRCA2	Normal	Normal			13	32889611	32972907	33463749	33547045	ENST00000380152
17328	1	BRIP1	Normal	Normal			17	59760657	59940755	57838018	58018116	ENST00000259008
17328	1	CDH1	Normal	Normal			16	68771319	68867402	68805222	68901305	ENST00000261769
17328	1	CDK4	Normal	Normal			12	58142308	58146304	58536091	58540087	ENST00000257904
17328	1	CDKN2A	Normal	Normal			9	21968228	21994330	21968227	21994329	ENST00000530628,ENST00000304494
17328	1	CHEK2	Normal	Normal			22	29083885	29137832	29479873	29533820	ENST00000328354
17328	1	EPCAM	Normal	Normal			2	47596645	47613752	47823784	47840891	ENST00000263735
17328	1	MLH1	Normal	Normal			3	37035039	37092144	37076530	37133635	ENST00000231790
17328	1	MSH2	Normal	Normal			2	47630331	47710088	47857470	47937227	ENST00000233146
17328	1	MSH6	Normal	Normal			2	48010373	48033999	48237512	48261138	ENST00000234420
17328	1	MUTYH	Normal	Normal			1	45794978	45805926	46260650	46271598	ENST00000450313
17328	1	NBN	Normal	Normal			8	90947810	90996789	91960038	92009017	ENST00000265433
17328	1	PALB2	Normal	Normal			16	23614780	23652478	23626101	23663799	ENST00000261584
17328	1	PMS2	Normal	Normal			7	6026390	6048650	6066021	6088281	ENST00000265849
17328	1	PTEN	Normal	Normal			10	89624227	89725229	91383984	91484986	ENST00000371953
17328	1	RAD51C	Normal	Normal			17	56770005	56811583	54847366	54888944	ENST00000337432
17328	1	RAD51D	Normal	Normal			17	33427972	33446632	31754990	31773650	ENST00000345365
17328	1	SMAD4	Normal	Normal			18	48556583	48604837	46082954	46131208	ENST00000342988
17328	1	STK11	Normal	Normal			19	1206913	1228434	1206912	1228433	ENST00000326873
17328	1	TP53	Normal	Normal			17	7572927	7590856	7476245	7494174	ENST00000269305
17329	1	APC	Normal	Normal			5	112073585	112179823	111409282	111515520	ENST00000257430
17329	1	ATM	Normal	Normal			11	108093559	108236235	107964286	108106962	ENST00000278616
17329	1	BAP1	Normal	Normal			3	52436304	52443894	52470320	52477910	ENST00000460680
17329	1	BARD1	Normal	Normal			2	215593400	215674293	216458123	216539016	ENST00000260947
17329	1	BMPR1A	Normal	Normal			10	88516396	88683476	90276153	90443233	ENST00000224764
17329	1	BRCA1	Normal	Normal			17	41197695	41277387	39353947	39433639	ENST00000357654
17329	1	BRCA2	Normal	Normal			13	32889611	32972907	33463749	33547045	ENST00000380152
17329	1	BRIP1	Normal	Normal			17	59760657	59940755	57838018	58018116	ENST00000259008
17329	1	CDH1	Normal	Normal			16	68771319	68867402	68805222	68901305	ENST00000261769
17329	1	CDK4	Normal	Normal			12	58142308	58146304	58536091	58540087	ENST00000257904
17329	1	CDKN2A	Normal	Normal			9	21968228	21994330	21968227	21994329	ENST00000530628,ENST00000304494
17329	1	CHEK2	Normal	Normal			22	29083885	29137832	29479873	29533820	ENST00000328354
17329	1	EPCAM	Normal	Normal			2	47596645	47613752	47823784	47840891	ENST00000263735
17329	1	MLH1	Normal	Normal			3	37035039	37092144	37076530	37133635	ENST00000231790
17329	1	MSH2	Normal	Normal			2	47630331	47710088	47857470	47937227	ENST00000233146
17329	1	MSH6	Normal	Normal			2	48010373	48033999	48237512	48261138	ENST00000234420
17329	1	MUTYH	Normal	Normal			1	45794978	45805926	46260650	46271598	ENST00000450313
17329	1	NBN	Normal	Normal			8	90947810	90996789	91960038	92009017	ENST00000265433
17329	1	PALB2	Normal	Normal			16	23614780	23652478	23626101	23663799	ENST00000261584
17329	1	PMS2	Normal	Normal			7	6026390	6048650	6066021	6088281	ENST00000265849
17329	1	PTEN	Normal	Normal			10	89624227	89725229	91383984	91484986	ENST00000371953
17329	1	RAD51C	Normal	Normal			17	56770005	56811583	54847366	54888944	ENST00000337432
17329	1	RAD51D	Normal	Normal			17	33427972	33446632	31754990	31773650	ENST00000345365
17329	1	SMAD4	Normal	Normal			18	48556583	48604837	46082954	46131208	ENST00000342988
17329	1	STK11	Normal	Normal			19	1206913	1228434	1206912	1228433	ENST00000326873
17329	1	TP53	Normal	Normal			17	7572927	7590856	7476245	7494174	ENST00000269305
17330	1	APC	Normal	Normal			5	112073585	112179823	111409282	111515520	ENST00000257430
17330	1	ATM	Normal	Normal			11	108093559	108236235	107964286	108106962	ENST00000278616
17330	1	BAP1	Normal	Normal			3	52436304	52443894	52470320	52477910	ENST00000460680
17330	1	BARD1	Normal	Normal			2	215593400	215674293	216458123	216539016	ENST00000260947
17330	1	BMPR1A	Normal	Normal			10	88516396	88683476	90276153	90443233	ENST00000224764
17330	1	BRCA1	Normal	Normal			17	41197695	41277387	39353947	39433639	ENST00000357654
17330	1	BRCA2	Normal	Normal			13	32889611	32972907	33463749	33547045	ENST00000380152
17330	1	BRIP1	Normal	Normal			17	59760657	59940755	57838018	58018116	ENST00000259008
17330	1	CDH1	Normal	Normal			16	68771319	68867402	68805222	68901305	ENST00000261769
17330	1	CDK4	Normal	Normal			12	58142308	58146304	58536091	58540087	ENST00000257904
17330	1	CDKN2A	Normal	Normal			9	21968228	21994330	21968227	21994329	ENST00000530628,ENST00000304494
17330	1	CHEK2	Normal	Normal			22	29083885	29137832	29479873	29533820	ENST00000328354
17330	1	EPCAM	Normal	Normal			2	47596645	47613752	47823784	47840891	ENST00000263735
17330	1	MLH1	Normal	Normal			3	37035039	37092144	37076530	37133635	ENST00000231790
17330	1	MSH2	Normal	Normal			2	47630331	47710088	47857470	47937227	ENST00000233146
17330	1	MSH6	Normal	Normal			2	48010373	48033999	48237512	48261138	ENST00000234420
17330	1	MUTYH	Normal	Normal			1	45794978	45805926	46260650	46271598	ENST00000450313
17330	1	NBN	Normal	Normal			8	90947810	90996789	91960038	92009017	ENST00000265433
17330	1	PALB2	Normal	Normal			16	23614780	23652478	23626101	23663799	ENST00000261584
17330	1	PMS2	Normal	Normal			7	6026390	6048650	6066021	6088281	ENST00000265849
17330	1	PTEN	Normal	Normal			10	89624227	89725229	91383984	91484986	ENST00000371953
17330	1	RAD51C	Normal	Normal			17	56770005	56811583	54847366	54888944	ENST00000337432
17330	1	RAD51D	Normal	Normal			17	33427972	33446632	31754990	31773650	ENST00000345365
17330	1	SMAD4	Normal	Normal			18	48556583	48604837	46082954	46131208	ENST00000342988
17330	1	STK11	Normal	Normal			19	1206913	1228434	1206912	1228433	ENST00000326873
17330	1	TP53	Normal	Normal			17	7572927	7590856	7476245	7494174	ENST00000269305
17325	1	NSD1	Exon 9-13 deletion	ExonCNV	Deletion	Multi	5	176671196	176684152	176098197	176111153	ENST00000439151
17316	1	MSH2	Exon 8 duplication	ExonCNV	Duplication	Single	2	47672687	47672796	47899826	47899935	ENST00000233146
17296	1	SDHB	Exon 1 deletion	ExonCNV	Deletion	Single	1	17380443	17380514	17706938	17707009	ENST00000375499
17297	1	FH	Exon 1-10 deletion	ExonCNV	Deletion	Multi	1	241661128	241683022	241824430	241846324	ENST00000366560
17372	2	EZH2	Exon 1-20 deletion	ExonCNV	Deletion	Multi	7	148504738	148504798	148201830	148201890	ENST00000320356
17321	1	NSD1	Exon 19-21 deletion	ExonCNV	Deletion	Multi	5	176709466	176715926	176136467	176142927	ENST00000439151
17398	2	BRCA1	Exon 13 duplication	ExonCNV	Duplication	Single	17	41234421	41234592	39390673	39390844	ENST00000357654
17398	2	APC	Normal	Normal			5	112073585	112179823	111409282	111515520	ENST00000257430
17398	2	ATM	Normal	Normal			11	108093559	108236235	107964286	108106962	ENST00000278616
17398	2	BAP1	Normal	Normal			3	52436304	52443894	52470320	52477910	ENST00000460680
17398	2	BARD1	Normal	Normal			2	215593400	215674293	216458123	216539016	ENST00000260947
17398	2	BMPR1A	Normal	Normal			10	88516396	88683476	90276153	90443233	ENST00000224764
17398	2	BRCA2	Normal	Normal			13	32889611	32972907	33463749	33547045	ENST00000380152
17398	2	BRIP1	Normal	Normal			17	59760657	59940755	57838018	58018116	ENST00000259008
17398	2	CDH1	Normal	Normal			16	68771319	68867402	68805222	68901305	ENST00000261769
17398	2	CDK4	Normal	Normal			12	58142308	58146304	58536091	58540087	ENST00000257904
17398	2	CDKN2A	Normal	Normal			9	21968228	21994330	21968227	21994329	ENST00000530628,ENST00000304494
17398	2	CHEK2	Normal	Normal			22	29083885	29137832	29479873	29533820	ENST00000328354
17398	2	EPCAM	Normal	Normal			2	47596645	47613752	47823784	47840891	ENST00000263735
17398	2	MLH1	Normal	Normal			3	37035039	37092144	37076530	37133635	ENST00000231790
17398	2	MSH2	Normal	Normal			2	47630331	47710088	47857470	47937227	ENST00000233146
17398	2	MSH6	Normal	Normal			2	48010373	48033999	48237512	48261138	ENST00000234420
17398	2	MUTYH	Normal	Normal			1	45794978	45805926	46260650	46271598	ENST00000450313
17398	2	NBN	Normal	Normal			8	90947810	90996789	91960038	92009017	ENST00000265433
17398	2	PALB2	Normal	Normal			16	23614780	23652478	23626101	23663799	ENST00000261584
17398	2	PMS2	Normal	Normal			7	6026390	6048650	6066021	6088281	ENST00000265849
17398	2	PTEN	Normal	Normal			10	89624227	89725229	91383984	91484986	ENST00000371953
17398	2	RAD51C	Normal	Normal			17	56770005	56811583	54847366	54888944	ENST00000337432
17398	2	RAD51D	Normal	Normal			17	33427972	33446632	31754990	31773650	ENST00000345365
17398	2	SMAD4	Normal	Normal			18	48556583	48604837	46082954	46131208	ENST00000342988
17398	2	STK11	Normal	Normal			19	1206913	1228434	1206912	1228433	ENST00000326873
17398	2	TP53	Normal	Normal			17	7572927	7590856	7476245	7494174	ENST00000269305
17323	1	NSD1	Exon 1-23 deletion	ExonCNV	Deletion	Multi	5	176560926	176722460	175987927	176149461	ENST00000439151
17334	1	ATM	Exon 62-63 duplication	ExonCNV	Duplication	Multi	11	108235809	108236235	108106536	108106962	ENST00000278616
17334	1	APC	Normal	Normal			5	112073585	112179823	111409282	111515520	ENST00000257430
17334	1	BAP1	Normal	Normal			3	52436304	52443894	52470320	52477910	ENST00000460680
17334	1	BARD1	Normal	Normal			2	215593400	215674293	216458123	216539016	ENST00000260947
17334	1	BMPR1A	Normal	Normal			10	88516396	88683476	90276153	90443233	ENST00000224764
17334	1	BRCA1	Normal	Normal			17	41197695	41277387	39353947	39433639	ENST00000357654
17334	1	BRCA2	Normal	Normal			13	32889611	32972907	33463749	33547045	ENST00000380152
17334	1	BRIP1	Normal	Normal			17	59760657	59940755	57838018	58018116	ENST00000259008
17334	1	CDH1	Normal	Normal			16	68771319	68867402	68805222	68901305	ENST00000261769
17334	1	CDK4	Normal	Normal			12	58142308	58146304	58536091	58540087	ENST00000257904
17334	1	CDKN2A	Normal	Normal			9	21968228	21994330	21968227	21994329	ENST00000530628,ENST00000304494
17334	1	CHEK2	Normal	Normal			22	29083885	29137832	29479873	29533820	ENST00000328354
17334	1	EPCAM	Normal	Normal			2	47596645	47613752	47823784	47840891	ENST00000263735
17334	1	MLH1	Normal	Normal			3	37035039	37092144	37076530	37133635	ENST00000231790
17334	1	MSH2	Normal	Normal			2	47630331	47710088	47857470	47937227	ENST00000233146
17334	1	MSH6	Normal	Normal			2	48010373	48033999	48237512	48261138	ENST00000234420
17334	1	MUTYH	Normal	Normal			1	45794978	45805926	46260650	46271598	ENST00000450313
17334	1	NBN	Normal	Normal			8	90947810	90996789	91960038	92009017	ENST00000265433
17334	1	PALB2	Normal	Normal			16	23614780	23652478	23626101	23663799	ENST00000261584
17334	1	PMS2	Normal	Normal			7	6026390	6048650	6066021	6088281	ENST00000265849
17334	1	PTEN	Normal	Normal			10	89624227	89725229	91383984	91484986	ENST00000371953
17334	1	RAD51C	Normal	Normal			17	56770005	56811583	54847366	54888944	ENST00000337432
17334	1	RAD51D	Normal	Normal			17	33427972	33446632	31754990	31773650	ENST00000345365
17334	1	SMAD4	Normal	Normal			18	48556583	48604837	46082954	46131208	ENST00000342988
17334	1	STK11	Normal	Normal			19	1206913	1228434	1206912	1228433	ENST00000326873
17334	1	TP53	Normal	Normal			17	7572927	7590856	7476245	7494174	ENST00000269305
17341	1	PMS2	Exon 9-10 deletion	ExonCNV	Deletion	Multi	7	6029431	6031688	6069062	6071319	ENST00000265849
17341	1	APC	Normal	Normal			5	112073585	112179823	111409282	111515520	ENST00000257430
17341	1	ATM	Normal	Normal			11	108093559	108236235	107964286	108106962	ENST00000278616
17341	1	BAP1	Normal	Normal			3	52436304	52443894	52470320	52477910	ENST00000460680
17341	1	BARD1	Normal	Normal			2	215593400	215674293	216458123	216539016	ENST00000260947
17341	1	BMPR1A	Normal	Normal			10	88516396	88683476	90276153	90443233	ENST00000224764
17341	1	BRCA1	Normal	Normal			17	41197695	41277387	39353947	39433639	ENST00000357654
17341	1	BRCA2	Normal	Normal			13	32889611	32972907	33463749	33547045	ENST00000380152
17341	1	BRIP1	Normal	Normal			17	59760657	59940755	57838018	58018116	ENST00000259008
17341	1	CDH1	Normal	Normal			16	68771319	68867402	68805222	68901305	ENST00000261769
17341	1	CDK4	Normal	Normal			12	58142308	58146304	58536091	58540087	ENST00000257904
17341	1	CDKN2A	Normal	Normal			9	21968228	21994330	21968227	21994329	ENST00000530628,ENST00000304494
17341	1	CHEK2	Normal	Normal			22	29083885	29137832	29479873	29533820	ENST00000328354
17341	1	EPCAM	Normal	Normal			2	47596645	47613752	47823784	47840891	ENST00000263735
17341	1	MLH1	Normal	Normal			3	37035039	37092144	37076530	37133635	ENST00000231790
17341	1	MSH2	Normal	Normal			2	47630331	47710088	47857470	47937227	ENST00000233146
17341	1	MSH6	Normal	Normal			2	48010373	48033999	48237512	48261138	ENST00000234420
17341	1	MUTYH	Normal	Normal			1	45794978	45805926	46260650	46271598	ENST00000450313
17341	1	NBN	Normal	Normal			8	90947810	90996789	91960038	92009017	ENST00000265433
17341	1	PALB2	Normal	Normal			16	23614780	23652478	23626101	23663799	ENST00000261584
17341	1	PTEN	Normal	Normal			10	89624227	89725229	91383984	91484986	ENST00000371953
17341	1	RAD51C	Normal	Normal			17	56770005	56811583	54847366	54888944	ENST00000337432
17341	1	RAD51D	Normal	Normal			17	33427972	33446632	31754990	31773650	ENST00000345365
17341	1	SMAD4	Normal	Normal			18	48556583	48604837	46082954	46131208	ENST00000342988
17341	1	STK11	Normal	Normal			19	1206913	1228434	1206912	1228433	ENST00000326873
17341	1	TP53	Normal	Normal			17	7572927	7590856	7476245	7494174	ENST00000269305
17375	2	CHEK2	Exon 3-15 duplication	ExonCNV	Duplication	Multi	22	29083885	29121355	29479873	29517343	ENST00000328354
17375	2	APC	Normal	Normal			5	112073585	112179823	111409282	111515520	ENST00000257430
17375	2	ATM	Normal	Normal			11	108093559	108236235	107964286	108106962	ENST00000278616
17375	2	BAP1	Normal	Normal			3	52436304	52443894	52470320	52477910	ENST00000460680
17375	2	BARD1	Normal	Normal			2	215593400	215674293	216458123	216539016	ENST00000260947
17375	2	BMPR1A	Normal	Normal			10	88516396	88683476	90276153	90443233	ENST00000224764
17375	2	BRCA1	Normal	Normal			17	41197695	41277387	39353947	39433639	ENST00000357654
17375	2	BRCA2	Normal	Normal			13	32889611	32972907	33463749	33547045	ENST00000380152
17375	2	BRIP1	Normal	Normal			17	59760657	59940755	57838018	58018116	ENST00000259008
17375	2	CDH1	Normal	Normal			16	68771319	68867402	68805222	68901305	ENST00000261769
17375	2	CDK4	Normal	Normal			12	58142308	58146304	58536091	58540087	ENST00000257904
17375	2	CDKN2A	Normal	Normal			9	21968228	21994330	21968227	21994329	ENST00000530628,ENST00000304494
17375	2	EPCAM	Normal	Normal			2	47596645	47613752	47823784	47840891	ENST00000263735
17375	2	MLH1	Normal	Normal			3	37035039	37092144	37076530	37133635	ENST00000231790
17375	2	MSH2	Normal	Normal			2	47630331	47710088	47857470	47937227	ENST00000233146
17375	2	MSH6	Normal	Normal			2	48010373	48033999	48237512	48261138	ENST00000234420
17375	2	MUTYH	Normal	Normal			1	45794978	45805926	46260650	46271598	ENST00000450313
17375	2	NBN	Normal	Normal			8	90947810	90996789	91960038	92009017	ENST00000265433
17375	2	PALB2	Normal	Normal			16	23614780	23652478	23626101	23663799	ENST00000261584
17375	2	PMS2	Normal	Normal			7	6026390	6048650	6066021	6088281	ENST00000265849
17375	2	PTEN	Normal	Normal			10	89624227	89725229	91383984	91484986	ENST00000371953
17375	2	RAD51C	Normal	Normal			17	56770005	56811583	54847366	54888944	ENST00000337432
17375	2	RAD51D	Normal	Normal			17	33427972	33446632	31754990	31773650	ENST00000345365
17375	2	SMAD4	Normal	Normal			18	48556583	48604837	46082954	46131208	ENST00000342988
17375	2	STK11	Normal	Normal			19	1206913	1228434	1206912	1228433	ENST00000326873
17375	2	TP53	Normal	Normal			17	7572927	7590856	7476245	7494174	ENST00000269305
17299	1	APC	Normal	Normal			5	112073585	112179823	111409282	111515520	ENST00000257430
17299	1	ATM	Normal	Normal			11	108093559	108236235	107964286	108106962	ENST00000278616
17299	1	BAP1	Normal	Normal			3	52436304	52443894	52470320	52477910	ENST00000460680
17299	1	BARD1	Normal	Normal			2	215593400	215674293	216458123	216539016	ENST00000260947
17299	1	BMPR1A	Normal	Normal			10	88516396	88683476	90276153	90443233	ENST00000224764
17299	1	BRCA1	Normal	Normal			17	41197695	41277387	39353947	39433639	ENST00000357654
17299	1	BRCA2	Normal	Normal			13	32889611	32972907	33463749	33547045	ENST00000380152
17299	1	BRIP1	Normal	Normal			17	59760657	59940755	57838018	58018116	ENST00000259008
17299	1	CDH1	Normal	Normal			16	68771319	68867402	68805222	68901305	ENST00000261769
17299	1	CDK4	Normal	Normal			12	58142308	58146304	58536091	58540087	ENST00000257904
17299	1	CDKN2A	Normal	Normal			9	21968228	21994330	21968227	21994329	ENST00000530628,ENST00000304494
17299	1	CHEK2	Normal	Normal			22	29083885	29137832	29479873	29533820	ENST00000328354
17299	1	EPCAM	Normal	Normal			2	47596645	47613752	47823784	47840891	ENST00000263735
17299	1	MLH1	Normal	Normal			3	37035039	37092144	37076530	37133635	ENST00000231790
17299	1	MSH2	Normal	Normal			2	47630331	47710088	47857470	47937227	ENST00000233146
17299	1	MSH6	Normal	Normal			2	48010373	48033999	48237512	48261138	ENST00000234420
17299	1	MUTYH	Normal	Normal			1	45794978	45805926	46260650	46271598	ENST00000450313
17299	1	NBN	Normal	Normal			8	90947810	90996789	91960038	92009017	ENST00000265433
17299	1	PALB2	Normal	Normal			16	23614780	23652478	23626101	23663799	ENST00000261584
17299	1	PMS2	Normal	Normal			7	6026390	6048650	6066021	6088281	ENST00000265849
17299	1	PTEN	Normal	Normal			10	89624227	89725229	91383984	91484986	ENST00000371953
17299	1	RAD51C	Normal	Normal			17	56770005	56811583	54847366	54888944	ENST00000337432
17299	1	RAD51D	Normal	Normal			17	33427972	33446632	31754990	31773650	ENST00000345365
17299	1	SMAD4	Normal	Normal			18	48556583	48604837	46082954	46131208	ENST00000342988
17299	1	STK11	Normal	Normal			19	1206913	1228434	1206912	1228433	ENST00000326873
17299	1	TP53	Normal	Normal			17	7572927	7590856	7476245	7494174	ENST00000269305
17308	1	APC	Normal	Normal			5	112073585	112179823	111409282	111515520	ENST00000257430
17308	1	ATM	Normal	Normal			11	108093559	108236235	107964286	108106962	ENST00000278616
17308	1	BAP1	Normal	Normal			3	52436304	52443894	52470320	52477910	ENST00000460680
17308	1	BARD1	Normal	Normal			2	215593400	215674293	216458123	216539016	ENST00000260947
17308	1	BMPR1A	Normal	Normal			10	88516396	88683476	90276153	90443233	ENST00000224764
17308	1	BRCA1	Normal	Normal			17	41197695	41277387	39353947	39433639	ENST00000357654
17308	1	BRCA2	Normal	Normal			13	32889611	32972907	33463749	33547045	ENST00000380152
17308	1	BRIP1	Normal	Normal			17	59760657	59940755	57838018	58018116	ENST00000259008
17308	1	CDH1	Normal	Normal			16	68771319	68867402	68805222	68901305	ENST00000261769
17308	1	CDK4	Normal	Normal			12	58142308	58146304	58536091	58540087	ENST00000257904
17308	1	CDKN2A	Normal	Normal			9	21968228	21994330	21968227	21994329	ENST00000530628,ENST00000304494
17308	1	CHEK2	Normal	Normal			22	29083885	29137832	29479873	29533820	ENST00000328354
17308	1	EPCAM	Normal	Normal			2	47596645	47613752	47823784	47840891	ENST00000263735
17308	1	MLH1	Normal	Normal			3	37035039	37092144	37076530	37133635	ENST00000231790
17308	1	MSH2	Normal	Normal			2	47630331	47710088	47857470	47937227	ENST00000233146
17308	1	MSH6	Normal	Normal			2	48010373	48033999	48237512	48261138	ENST00000234420
17308	1	MUTYH	Normal	Normal			1	45794978	45805926	46260650	46271598	ENST00000450313
17308	1	NBN	Normal	Normal			8	90947810	90996789	91960038	92009017	ENST00000265433
17308	1	PALB2	Normal	Normal			16	23614780	23652478	23626101	23663799	ENST00000261584
17308	1	PMS2	Normal	Normal			7	6026390	6048650	6066021	6088281	ENST00000265849
17308	1	PTEN	Normal	Normal			10	89624227	89725229	91383984	91484986	ENST00000371953
17308	1	RAD51C	Normal	Normal			17	56770005	56811583	54847366	54888944	ENST00000337432
17308	1	RAD51D	Normal	Normal			17	33427972	33446632	31754990	31773650	ENST00000345365
17308	1	SMAD4	Normal	Normal			18	48556583	48604837	46082954	46131208	ENST00000342988
17308	1	STK11	Normal	Normal			19	1206913	1228434	1206912	1228433	ENST00000326873
17308	1	TP53	Normal	Normal			17	7572927	7590856	7476245	7494174	ENST00000269305
17304	1	PALB2	Exon 13 deletion	ExonCNV	Deletion	Single	16	23614780	23614990	23626101	23626311	ENST00000261584
17304	1	APC	Normal	Normal			5	112073585	112179823	111409282	111515520	ENST00000257430
17304	1	ATM	Normal	Normal			11	108093559	108236235	107964286	108106962	ENST00000278616
17304	1	BAP1	Normal	Normal			3	52436304	52443894	52470320	52477910	ENST00000460680
17304	1	BARD1	Normal	Normal			2	215593400	215674293	216458123	216539016	ENST00000260947
17304	1	BMPR1A	Normal	Normal			10	88516396	88683476	90276153	90443233	ENST00000224764
17304	1	BRCA1	Normal	Normal			17	41197695	41277387	39353947	39433639	ENST00000357654
17304	1	BRCA2	Normal	Normal			13	32889611	32972907	33463749	33547045	ENST00000380152
17304	1	BRIP1	Normal	Normal			17	59760657	59940755	57838018	58018116	ENST00000259008
17304	1	CDH1	Normal	Normal			16	68771319	68867402	68805222	68901305	ENST00000261769
17304	1	CDK4	Normal	Normal			12	58142308	58146304	58536091	58540087	ENST00000257904
17304	1	CDKN2A	Normal	Normal			9	21968228	21994330	21968227	21994329	ENST00000530628,ENST00000304494
17304	1	CHEK2	Normal	Normal			22	29083885	29137832	29479873	29533820	ENST00000328354
17304	1	EPCAM	Normal	Normal			2	47596645	47613752	47823784	47840891	ENST00000263735
17304	1	MLH1	Normal	Normal			3	37035039	37092144	37076530	37133635	ENST00000231790
17304	1	MSH2	Normal	Normal			2	47630331	47710088	47857470	47937227	ENST00000233146
17304	1	MSH6	Normal	Normal			2	48010373	48033999	48237512	48261138	ENST00000234420
17304	1	MUTYH	Normal	Normal			1	45794978	45805926	46260650	46271598	ENST00000450313
17304	1	NBN	Normal	Normal			8	90947810	90996789	91960038	92009017	ENST00000265433
17304	1	PMS2	Normal	Normal			7	6026390	6048650	6066021	6088281	ENST00000265849
17304	1	PTEN	Normal	Normal			10	89624227	89725229	91383984	91484986	ENST00000371953
17304	1	RAD51C	Normal	Normal			17	56770005	56811583	54847366	54888944	ENST00000337432
17304	1	RAD51D	Normal	Normal			17	33427972	33446632	31754990	31773650	ENST00000345365
17304	1	SMAD4	Normal	Normal			18	48556583	48604837	46082954	46131208	ENST00000342988
17304	1	STK11	Normal	Normal			19	1206913	1228434	1206912	1228433	ENST00000326873
17304	1	TP53	Normal	Normal			17	7572927	7590856	7476245	7494174	ENST00000269305
17343	1	MSH2	Exon 9-10 deletion	ExonCNV	Deletion	Multi	2	47690170	47693947	47917309	47921086	ENST00000233146
17343	1	APC	Normal	Normal			5	112073585	112179823	111409282	111515520	ENST00000257430
17343	1	ATM	Normal	Normal			11	108093559	108236235	107964286	108106962	ENST00000278616
17343	1	BAP1	Normal	Normal			3	52436304	52443894	52470320	52477910	ENST00000460680
17343	1	BARD1	Normal	Normal			2	215593400	215674293	216458123	216539016	ENST00000260947
17343	1	BMPR1A	Normal	Normal			10	88516396	88683476	90276153	90443233	ENST00000224764
17343	1	BRCA1	Normal	Normal			17	41197695	41277387	39353947	39433639	ENST00000357654
17343	1	BRCA2	Normal	Normal			13	32889611	32972907	33463749	33547045	ENST00000380152
17343	1	BRIP1	Normal	Normal			17	59760657	59940755	57838018	58018116	ENST00000259008
17343	1	CDH1	Normal	Normal			16	68771319	68867402	68805222	68901305	ENST00000261769
17343	1	CDK4	Normal	Normal			12	58142308	58146304	58536091	58540087	ENST00000257904
17343	1	CDKN2A	Normal	Normal			9	21968228	21994330	21968227	21994329	ENST00000530628,ENST00000304494
17343	1	CHEK2	Normal	Normal			22	29083885	29137832	29479873	29533820	ENST00000328354
17343	1	EPCAM	Normal	Normal			2	47596645	47613752	47823784	47840891	ENST00000263735
17343	1	MLH1	Normal	Normal			3	37035039	37092144	37076530	37133635	ENST00000231790
17343	1	MSH6	Normal	Normal			2	48010373	48033999	48237512	48261138	ENST00000234420
17343	1	MUTYH	Normal	Normal			1	45794978	45805926	46260650	46271598	ENST00000450313
17343	1	NBN	Normal	Normal			8	90947810	90996789	91960038	92009017	ENST00000265433
17343	1	PALB2	Normal	Normal			16	23614780	23652478	23626101	23663799	ENST00000261584
17343	1	PMS2	Normal	Normal			7	6026390	6048650	6066021	6088281	ENST00000265849
17343	1	PTEN	Normal	Normal			10	89624227	89725229	91383984	91484986	ENST00000371953
17343	1	RAD51C	Normal	Normal			17	56770005	56811583	54847366	54888944	ENST00000337432
17343	1	RAD51D	Normal	Normal			17	33427972	33446632	31754990	31773650	ENST00000345365
17343	1	SMAD4	Normal	Normal			18	48556583	48604837	46082954	46131208	ENST00000342988
17343	1	STK11	Normal	Normal			19	1206913	1228434	1206912	1228433	ENST00000326873
17343	1	TP53	Normal	Normal			17	7572927	7590856	7476245	7494174	ENST00000269305
17364	2	BRCA2	Exon 21 duplication	ExonCNV	Duplication	Single	13	32950807	32950928	33524945	33525066	ENST00000380152
17305	1	BRCA2	Exon 3 deletion	ExonCNV	Deletion	Single	13	32893214	32893462	33467352	33467600	ENST00000380152
17305	1	APC	Normal	Normal			5	112073585	112179823	111409282	111515520	ENST00000257430
17305	1	ATM	Normal	Normal			11	108093559	108236235	107964286	108106962	ENST00000278616
17305	1	BAP1	Normal	Normal			3	52436304	52443894	52470320	52477910	ENST00000460680
17305	1	BARD1	Normal	Normal			2	215593400	215674293	216458123	216539016	ENST00000260947
17305	1	BMPR1A	Normal	Normal			10	88516396	88683476	90276153	90443233	ENST00000224764
17305	1	BRCA1	Normal	Normal			17	41197695	41277387	39353947	39433639	ENST00000357654
17305	1	BRIP1	Normal	Normal			17	59760657	59940755	57838018	58018116	ENST00000259008
17305	1	CDH1	Normal	Normal			16	68771319	68867402	68805222	68901305	ENST00000261769
17305	1	CDK4	Normal	Normal			12	58142308	58146304	58536091	58540087	ENST00000257904
17305	1	CDKN2A	Normal	Normal			9	21968228	21994330	21968227	21994329	ENST00000530628,ENST00000304494
17305	1	CHEK2	Normal	Normal			22	29083885	29137832	29479873	29533820	ENST00000328354
17305	1	EPCAM	Normal	Normal			2	47596645	47613752	47823784	47840891	ENST00000263735
17305	1	MLH1	Normal	Normal			3	37035039	37092144	37076530	37133635	ENST00000231790
17305	1	MSH2	Normal	Normal			2	47630331	47710088	47857470	47937227	ENST00000233146
17305	1	MSH6	Normal	Normal			2	48010373	48033999	48237512	48261138	ENST00000234420
17305	1	MUTYH	Normal	Normal			1	45794978	45805926	46260650	46271598	ENST00000450313
17305	1	NBN	Normal	Normal			8	90947810	90996789	91960038	92009017	ENST00000265433
17305	1	PALB2	Normal	Normal			16	23614780	23652478	23626101	23663799	ENST00000261584
17305	1	PMS2	Normal	Normal			7	6026390	6048650	6066021	6088281	ENST00000265849
17305	1	PTEN	Normal	Normal			10	89624227	89725229	91383984	91484986	ENST00000371953
17305	1	RAD51C	Normal	Normal			17	56770005	56811583	54847366	54888944	ENST00000337432
17305	1	RAD51D	Normal	Normal			17	33427972	33446632	31754990	31773650	ENST00000345365
17305	1	SMAD4	Normal	Normal			18	48556583	48604837	46082954	46131208	ENST00000342988
17305	1	STK11	Normal	Normal			19	1206913	1228434	1206912	1228433	ENST00000326873
17305	1	TP53	Normal	Normal			17	7572927	7590856	7476245	7494174	ENST00000269305
17306	1	BRCA1	Exon 20 deletion	ExonCNV	Deletion	Single	17	41209069	41209152	39365321	39365404	ENST00000357654
17306	1	APC	Normal	Normal			5	112073585	112179823	111409282	111515520	ENST00000257430
17306	1	ATM	Normal	Normal			11	108093559	108236235	107964286	108106962	ENST00000278616
17306	1	BAP1	Normal	Normal			3	52436304	52443894	52470320	52477910	ENST00000460680
17306	1	BARD1	Normal	Normal			2	215593400	215674293	216458123	216539016	ENST00000260947
17306	1	BMPR1A	Normal	Normal			10	88516396	88683476	90276153	90443233	ENST00000224764
17306	1	BRCA2	Normal	Normal			13	32889611	32972907	33463749	33547045	ENST00000380152
17306	1	BRIP1	Normal	Normal			17	59760657	59940755	57838018	58018116	ENST00000259008
17306	1	CDH1	Normal	Normal			16	68771319	68867402	68805222	68901305	ENST00000261769
17306	1	CDK4	Normal	Normal			12	58142308	58146304	58536091	58540087	ENST00000257904
17306	1	CDKN2A	Normal	Normal			9	21968228	21994330	21968227	21994329	ENST00000530628,ENST00000304494
17306	1	CHEK2	Normal	Normal			22	29083885	29137832	29479873	29533820	ENST00000328354
17306	1	EPCAM	Normal	Normal			2	47596645	47613752	47823784	47840891	ENST00000263735
17306	1	MLH1	Normal	Normal			3	37035039	37092144	37076530	37133635	ENST00000231790
17306	1	MSH2	Normal	Normal			2	47630331	47710088	47857470	47937227	ENST00000233146
17306	1	MSH6	Normal	Normal			2	48010373	48033999	48237512	48261138	ENST00000234420
17306	1	MUTYH	Normal	Normal			1	45794978	45805926	46260650	46271598	ENST00000450313
17306	1	NBN	Normal	Normal			8	90947810	90996789	91960038	92009017	ENST00000265433
17306	1	PALB2	Normal	Normal			16	23614780	23652478	23626101	23663799	ENST00000261584
17306	1	PMS2	Normal	Normal			7	6026390	6048650	6066021	6088281	ENST00000265849
17306	1	PTEN	Normal	Normal			10	89624227	89725229	91383984	91484986	ENST00000371953
17306	1	RAD51C	Normal	Normal			17	56770005	56811583	54847366	54888944	ENST00000337432
17306	1	RAD51D	Normal	Normal			17	33427972	33446632	31754990	31773650	ENST00000345365
17306	1	SMAD4	Normal	Normal			18	48556583	48604837	46082954	46131208	ENST00000342988
17306	1	STK11	Normal	Normal			19	1206913	1228434	1206912	1228433	ENST00000326873
17306	1	TP53	Normal	Normal			17	7572927	7590856	7476245	7494174	ENST00000269305
17339	1	APC	Normal	Normal			5	112073585	112179823	111409282	111515520	ENST00000257430
17339	1	ATM	Normal	Normal			11	108093559	108236235	107964286	108106962	ENST00000278616
17339	1	BAP1	Normal	Normal			3	52436304	52443894	52470320	52477910	ENST00000460680
17339	1	BARD1	Normal	Normal			2	215593400	215674293	216458123	216539016	ENST00000260947
17339	1	BMPR1A	Normal	Normal			10	88516396	88683476	90276153	90443233	ENST00000224764
17339	1	BRCA1	Normal	Normal			17	41197695	41277387	39353947	39433639	ENST00000357654
17339	1	BRCA2	Normal	Normal			13	32889611	32972907	33463749	33547045	ENST00000380152
17339	1	BRIP1	Normal	Normal			17	59760657	59940755	57838018	58018116	ENST00000259008
17339	1	CDH1	Normal	Normal			16	68771319	68867402	68805222	68901305	ENST00000261769
17339	1	CDK4	Normal	Normal			12	58142308	58146304	58536091	58540087	ENST00000257904
17339	1	CDKN2A	Normal	Normal			9	21968228	21994330	21968227	21994329	ENST00000530628,ENST00000304494
17339	1	CHEK2	Normal	Normal			22	29083885	29137832	29479873	29533820	ENST00000328354
17339	1	EPCAM	Normal	Normal			2	47596645	47613752	47823784	47840891	ENST00000263735
17339	1	MLH1	Normal	Normal			3	37035039	37092144	37076530	37133635	ENST00000231790
17339	1	MSH2	Normal	Normal			2	47630331	47710088	47857470	47937227	ENST00000233146
17339	1	MSH6	Normal	Normal			2	48010373	48033999	48237512	48261138	ENST00000234420
17339	1	MUTYH	Normal	Normal			1	45794978	45805926	46260650	46271598	ENST00000450313
17339	1	NBN	Normal	Normal			8	90947810	90996789	91960038	92009017	ENST00000265433
17339	1	PALB2	Normal	Normal			16	23614780	23652478	23626101	23663799	ENST00000261584
17339	1	PMS2	Normal	Normal			7	6026390	6048650	6066021	6088281	ENST00000265849
17339	1	PTEN	Normal	Normal			10	89624227	89725229	91383984	91484986	ENST00000371953
17339	1	RAD51C	Normal	Normal			17	56770005	56811583	54847366	54888944	ENST00000337432
17339	1	RAD51D	Normal	Normal			17	33427972	33446632	31754990	31773650	ENST00000345365
17339	1	SMAD4	Normal	Normal			18	48556583	48604837	46082954	46131208	ENST00000342988
17339	1	STK11	Normal	Normal			19	1206913	1228434	1206912	1228433	ENST00000326873
17339	1	TP53	Normal	Normal			17	7572927	7590856	7476245	7494174	ENST00000269305
17336	1	RB1	Exon 24-27 deletion	ExonCNV	Deletion	Multi	13	49047496	49054207	49621632	49628343	ENST00000267163
17337	1	MLH1	Exon 1-19 duplication	ExonCNV	Duplication	Multi	3	37035039	37092144	37076530	37133635	ENST00000231790
17337	1	APC	Normal	Normal			5	112073585	112179823	111409282	111515520	ENST00000257430
17337	1	ATM	Normal	Normal			11	108093559	108236235	107964286	108106962	ENST00000278616
17337	1	BAP1	Normal	Normal			3	52436304	52443894	52470320	52477910	ENST00000460680
17337	1	BARD1	Normal	Normal			2	215593400	215674293	216458123	216539016	ENST00000260947
17337	1	BMPR1A	Normal	Normal			10	88516396	88683476	90276153	90443233	ENST00000224764
17337	1	BRCA1	Normal	Normal			17	41197695	41277387	39353947	39433639	ENST00000357654
17337	1	BRCA2	Normal	Normal			13	32889611	32972907	33463749	33547045	ENST00000380152
17337	1	BRIP1	Normal	Normal			17	59760657	59940755	57838018	58018116	ENST00000259008
17337	1	CDH1	Normal	Normal			16	68771319	68867402	68805222	68901305	ENST00000261769
17337	1	CDK4	Normal	Normal			12	58142308	58146304	58536091	58540087	ENST00000257904
17337	1	CDKN2A	Normal	Normal			9	21968228	21994330	21968227	21994329	ENST00000530628,ENST00000304494
17337	1	CHEK2	Normal	Normal			22	29083885	29137832	29479873	29533820	ENST00000328354
17337	1	EPCAM	Normal	Normal			2	47596645	47613752	47823784	47840891	ENST00000263735
17337	1	MSH2	Normal	Normal			2	47630331	47710088	47857470	47937227	ENST00000233146
17337	1	MSH6	Normal	Normal			2	48010373	48033999	48237512	48261138	ENST00000234420
17337	1	MUTYH	Normal	Normal			1	45794978	45805926	46260650	46271598	ENST00000450313
17337	1	NBN	Normal	Normal			8	90947810	90996789	91960038	92009017	ENST00000265433
17337	1	PALB2	Normal	Normal			16	23614780	23652478	23626101	23663799	ENST00000261584
17337	1	PMS2	Normal	Normal			7	6026390	6048650	6066021	6088281	ENST00000265849
17337	1	PTEN	Normal	Normal			10	89624227	89725229	91383984	91484986	ENST00000371953
17337	1	RAD51C	Normal	Normal			17	56770005	56811583	54847366	54888944	ENST00000337432
17337	1	RAD51D	Normal	Normal			17	33427972	33446632	31754990	31773650	ENST00000345365
17337	1	SMAD4	Normal	Normal			18	48556583	48604837	46082954	46131208	ENST00000342988
17337	1	STK11	Normal	Normal			19	1206913	1228434	1206912	1228433	ENST00000326873
17337	1	TP53	Normal	Normal			17	7572927	7590856	7476245	7494174	ENST00000269305
17310	1	APC	Normal	Normal			5	112073585	112179823	111409282	111515520	ENST00000257430
17310	1	ATM	Normal	Normal			11	108093559	108236235	107964286	108106962	ENST00000278616
17310	1	BAP1	Normal	Normal			3	52436304	52443894	52470320	52477910	ENST00000460680
17310	1	BARD1	Normal	Normal			2	215593400	215674293	216458123	216539016	ENST00000260947
17310	1	BMPR1A	Normal	Normal			10	88516396	88683476	90276153	90443233	ENST00000224764
17310	1	BRCA1	Normal	Normal			17	41197695	41277387	39353947	39433639	ENST00000357654
17310	1	BRCA2	Normal	Normal			13	32889611	32972907	33463749	33547045	ENST00000380152
17310	1	BRIP1	Normal	Normal			17	59760657	59940755	57838018	58018116	ENST00000259008
17310	1	CDH1	Normal	Normal			16	68771319	68867402	68805222	68901305	ENST00000261769
17310	1	CDK4	Normal	Normal			12	58142308	58146304	58536091	58540087	ENST00000257904
17310	1	CDKN2A	Normal	Normal			9	21968228	21994330	21968227	21994329	ENST00000530628,ENST00000304494
17310	1	CHEK2	Normal	Normal			22	29083885	29137832	29479873	29533820	ENST00000328354
17310	1	EPCAM	Normal	Normal			2	47596645	47613752	47823784	47840891	ENST00000263735
17310	1	MLH1	Normal	Normal			3	37035039	37092144	37076530	37133635	ENST00000231790
17310	1	MSH2	Normal	Normal			2	47630331	47710088	47857470	47937227	ENST00000233146
17310	1	MSH6	Normal	Normal			2	48010373	48033999	48237512	48261138	ENST00000234420
17310	1	MUTYH	Normal	Normal			1	45794978	45805926	46260650	46271598	ENST00000450313
17310	1	NBN	Normal	Normal			8	90947810	90996789	91960038	92009017	ENST00000265433
17310	1	PALB2	Normal	Normal			16	23614780	23652478	23626101	23663799	ENST00000261584
17310	1	PMS2	Normal	Normal			7	6026390	6048650	6066021	6088281	ENST00000265849
17310	1	PTEN	Normal	Normal			10	89624227	89725229	91383984	91484986	ENST00000371953
17310	1	RAD51C	Normal	Normal			17	56770005	56811583	54847366	54888944	ENST00000337432
17310	1	RAD51D	Normal	Normal			17	33427972	33446632	31754990	31773650	ENST00000345365
17310	1	SMAD4	Normal	Normal			18	48556583	48604837	46082954	46131208	ENST00000342988
17310	1	STK11	Normal	Normal			19	1206913	1228434	1206912	1228433	ENST00000326873
17310	1	TP53	Normal	Normal			17	7572927	7590856	7476245	7494174	ENST00000269305
17332	1	CHEK2	Exon 3-15 duplication	ExonCNV	Duplication	Multi	22	29083885	29121355	29479873	29517343	ENST00000328354
17332	1	APC	Normal	Normal			5	112073585	112179823	111409282	111515520	ENST00000257430
17332	1	ATM	Normal	Normal			11	108093559	108236235	107964286	108106962	ENST00000278616
17332	1	BAP1	Normal	Normal			3	52436304	52443894	52470320	52477910	ENST00000460680
17332	1	BARD1	Normal	Normal			2	215593400	215674293	216458123	216539016	ENST00000260947
17332	1	BMPR1A	Normal	Normal			10	88516396	88683476	90276153	90443233	ENST00000224764
17332	1	BRCA1	Normal	Normal			17	41197695	41277387	39353947	39433639	ENST00000357654
17332	1	BRCA2	Normal	Normal			13	32889611	32972907	33463749	33547045	ENST00000380152
17332	1	BRIP1	Normal	Normal			17	59760657	59940755	57838018	58018116	ENST00000259008
17332	1	CDH1	Normal	Normal			16	68771319	68867402	68805222	68901305	ENST00000261769
17332	1	CDK4	Normal	Normal			12	58142308	58146304	58536091	58540087	ENST00000257904
17332	1	CDKN2A	Normal	Normal			9	21968228	21994330	21968227	21994329	ENST00000530628,ENST00000304494
17332	1	EPCAM	Normal	Normal			2	47596645	47613752	47823784	47840891	ENST00000263735
17332	1	MLH1	Normal	Normal			3	37035039	37092144	37076530	37133635	ENST00000231790
17332	1	MSH2	Normal	Normal			2	47630331	47710088	47857470	47937227	ENST00000233146
17332	1	MSH6	Normal	Normal			2	48010373	48033999	48237512	48261138	ENST00000234420
17332	1	MUTYH	Normal	Normal			1	45794978	45805926	46260650	46271598	ENST00000450313
17332	1	NBN	Normal	Normal			8	90947810	90996789	91960038	92009017	ENST00000265433
17332	1	PALB2	Normal	Normal			16	23614780	23652478	23626101	23663799	ENST00000261584
17332	1	PMS2	Normal	Normal			7	6026390	6048650	6066021	6088281	ENST00000265849
17332	1	PTEN	Normal	Normal			10	89624227	89725229	91383984	91484986	ENST00000371953
17332	1	RAD51C	Normal	Normal			17	56770005	56811583	54847366	54888944	ENST00000337432
17332	1	RAD51D	Normal	Normal			17	33427972	33446632	31754990	31773650	ENST00000345365
17332	1	SMAD4	Normal	Normal			18	48556583	48604837	46082954	46131208	ENST00000342988
17332	1	STK11	Normal	Normal			19	1206913	1228434	1206912	1228433	ENST00000326873
17332	1	TP53	Normal	Normal			17	7572927	7590856	7476245	7494174	ENST00000269305
17311	1	APC	Normal	Normal			5	112073585	112179823	111409282	111515520	ENST00000257430
17311	1	ATM	Normal	Normal			11	108093559	108236235	107964286	108106962	ENST00000278616
17311	1	BAP1	Normal	Normal			3	52436304	52443894	52470320	52477910	ENST00000460680
17311	1	BARD1	Normal	Normal			2	215593400	215674293	216458123	216539016	ENST00000260947
17311	1	BMPR1A	Normal	Normal			10	88516396	88683476	90276153	90443233	ENST00000224764
17311	1	BRCA1	Normal	Normal			17	41197695	41277387	39353947	39433639	ENST00000357654
17311	1	BRCA2	Normal	Normal			13	32889611	32972907	33463749	33547045	ENST00000380152
17311	1	BRIP1	Normal	Normal			17	59760657	59940755	57838018	58018116	ENST00000259008
17311	1	CDH1	Normal	Normal			16	68771319	68867402	68805222	68901305	ENST00000261769
17311	1	CDK4	Normal	Normal			12	58142308	58146304	58536091	58540087	ENST00000257904
17311	1	CDKN2A	Normal	Normal			9	21968228	21994330	21968227	21994329	ENST00000530628,ENST00000304494
17311	1	CHEK2	Normal	Normal			22	29083885	29137832	29479873	29533820	ENST00000328354
17311	1	EPCAM	Normal	Normal			2	47596645	47613752	47823784	47840891	ENST00000263735
17311	1	MLH1	Normal	Normal			3	37035039	37092144	37076530	37133635	ENST00000231790
17311	1	MSH2	Normal	Normal			2	47630331	47710088	47857470	47937227	ENST00000233146
17311	1	MSH6	Normal	Normal			2	48010373	48033999	48237512	48261138	ENST00000234420
17311	1	MUTYH	Normal	Normal			1	45794978	45805926	46260650	46271598	ENST00000450313
17311	1	NBN	Normal	Normal			8	90947810	90996789	91960038	92009017	ENST00000265433
17311	1	PALB2	Normal	Normal			16	23614780	23652478	23626101	23663799	ENST00000261584
17311	1	PMS2	Normal	Normal			7	6026390	6048650	6066021	6088281	ENST00000265849
17311	1	PTEN	Normal	Normal			10	89624227	89725229	91383984	91484986	ENST00000371953
17311	1	RAD51C	Normal	Normal			17	56770005	56811583	54847366	54888944	ENST00000337432
17311	1	RAD51D	Normal	Normal			17	33427972	33446632	31754990	31773650	ENST00000345365
17311	1	SMAD4	Normal	Normal			18	48556583	48604837	46082954	46131208	ENST00000342988
17311	1	STK11	Normal	Normal			19	1206913	1228434	1206912	1228433	ENST00000326873
17311	1	TP53	Normal	Normal			17	7572927	7590856	7476245	7494174	ENST00000269305
17312	1	APC	Normal	Normal			5	112073585	112179823	111409282	111515520	ENST00000257430
17312	1	ATM	Normal	Normal			11	108093559	108236235	107964286	108106962	ENST00000278616
17312	1	BAP1	Normal	Normal			3	52436304	52443894	52470320	52477910	ENST00000460680
17312	1	BARD1	Normal	Normal			2	215593400	215674293	216458123	216539016	ENST00000260947
17312	1	BMPR1A	Normal	Normal			10	88516396	88683476	90276153	90443233	ENST00000224764
17312	1	BRCA1	Normal	Normal			17	41197695	41277387	39353947	39433639	ENST00000357654
17312	1	BRCA2	Normal	Normal			13	32889611	32972907	33463749	33547045	ENST00000380152
17312	1	BRIP1	Normal	Normal			17	59760657	59940755	57838018	58018116	ENST00000259008
17312	1	CDH1	Normal	Normal			16	68771319	68867402	68805222	68901305	ENST00000261769
17312	1	CDK4	Normal	Normal			12	58142308	58146304	58536091	58540087	ENST00000257904
17312	1	CDKN2A	Normal	Normal			9	21968228	21994330	21968227	21994329	ENST00000530628,ENST00000304494
17312	1	CHEK2	Normal	Normal			22	29083885	29137832	29479873	29533820	ENST00000328354
17312	1	EPCAM	Normal	Normal			2	47596645	47613752	47823784	47840891	ENST00000263735
17312	1	MLH1	Normal	Normal			3	37035039	37092144	37076530	37133635	ENST00000231790
17312	1	MSH2	Normal	Normal			2	47630331	47710088	47857470	47937227	ENST00000233146
17312	1	MSH6	Normal	Normal			2	48010373	48033999	48237512	48261138	ENST00000234420
17312	1	MUTYH	Normal	Normal			1	45794978	45805926	46260650	46271598	ENST00000450313
17312	1	NBN	Normal	Normal			8	90947810	90996789	91960038	92009017	ENST00000265433
17312	1	PALB2	Normal	Normal			16	23614780	23652478	23626101	23663799	ENST00000261584
17312	1	PMS2	Normal	Normal			7	6026390	6048650	6066021	6088281	ENST00000265849
17312	1	PTEN	Normal	Normal			10	89624227	89725229	91383984	91484986	ENST00000371953
17312	1	RAD51C	Normal	Normal			17	56770005	56811583	54847366	54888944	ENST00000337432
17312	1	RAD51D	Normal	Normal			17	33427972	33446632	31754990	31773650	ENST00000345365
17312	1	SMAD4	Normal	Normal			18	48556583	48604837	46082954	46131208	ENST00000342988
17312	1	STK11	Normal	Normal			19	1206913	1228434	1206912	1228433	ENST00000326873
17312	1	TP53	Normal	Normal			17	7572927	7590856	7476245	7494174	ENST00000269305
17313	1	APC	Normal	Normal			5	112073585	112179823	111409282	111515520	ENST00000257430
17313	1	ATM	Normal	Normal			11	108093559	108236235	107964286	108106962	ENST00000278616
17313	1	BAP1	Normal	Normal			3	52436304	52443894	52470320	52477910	ENST00000460680
17313	1	BARD1	Normal	Normal			2	215593400	215674293	216458123	216539016	ENST00000260947
17313	1	BMPR1A	Normal	Normal			10	88516396	88683476	90276153	90443233	ENST00000224764
17313	1	BRCA1	Normal	Normal			17	41197695	41277387	39353947	39433639	ENST00000357654
17313	1	BRCA2	Normal	Normal			13	32889611	32972907	33463749	33547045	ENST00000380152
17313	1	BRIP1	Normal	Normal			17	59760657	59940755	57838018	58018116	ENST00000259008
17313	1	CDH1	Normal	Normal			16	68771319	68867402	68805222	68901305	ENST00000261769
17313	1	CDK4	Normal	Normal			12	58142308	58146304	58536091	58540087	ENST00000257904
17313	1	CDKN2A	Normal	Normal			9	21968228	21994330	21968227	21994329	ENST00000530628,ENST00000304494
17313	1	CHEK2	Normal	Normal			22	29083885	29137832	29479873	29533820	ENST00000328354
17313	1	EPCAM	Normal	Normal			2	47596645	47613752	47823784	47840891	ENST00000263735
17313	1	MLH1	Normal	Normal			3	37035039	37092144	37076530	37133635	ENST00000231790
17313	1	MSH2	Normal	Normal			2	47630331	47710088	47857470	47937227	ENST00000233146
17313	1	MSH6	Normal	Normal			2	48010373	48033999	48237512	48261138	ENST00000234420
17313	1	MUTYH	Normal	Normal			1	45794978	45805926	46260650	46271598	ENST00000450313
17313	1	NBN	Normal	Normal			8	90947810	90996789	91960038	92009017	ENST00000265433
17313	1	PALB2	Normal	Normal			16	23614780	23652478	23626101	23663799	ENST00000261584
17313	1	PMS2	Normal	Normal			7	6026390	6048650	6066021	6088281	ENST00000265849
17313	1	PTEN	Normal	Normal			10	89624227	89725229	91383984	91484986	ENST00000371953
17313	1	RAD51C	Normal	Normal			17	56770005	56811583	54847366	54888944	ENST00000337432
17313	1	RAD51D	Normal	Normal			17	33427972	33446632	31754990	31773650	ENST00000345365
17313	1	SMAD4	Normal	Normal			18	48556583	48604837	46082954	46131208	ENST00000342988
17313	1	STK11	Normal	Normal			19	1206913	1228434	1206912	1228433	ENST00000326873
17313	1	TP53	Normal	Normal			17	7572927	7590856	7476245	7494174	ENST00000269305
17314	1	APC	Normal	Normal			5	112073585	112179823	111409282	111515520	ENST00000257430
17314	1	ATM	Normal	Normal			11	108093559	108236235	107964286	108106962	ENST00000278616
17314	1	BAP1	Normal	Normal			3	52436304	52443894	52470320	52477910	ENST00000460680
17314	1	BARD1	Normal	Normal			2	215593400	215674293	216458123	216539016	ENST00000260947
17314	1	BMPR1A	Normal	Normal			10	88516396	88683476	90276153	90443233	ENST00000224764
17314	1	BRCA1	Normal	Normal			17	41197695	41277387	39353947	39433639	ENST00000357654
17314	1	BRCA2	Normal	Normal			13	32889611	32972907	33463749	33547045	ENST00000380152
17314	1	BRIP1	Normal	Normal			17	59760657	59940755	57838018	58018116	ENST00000259008
17314	1	CDH1	Normal	Normal			16	68771319	68867402	68805222	68901305	ENST00000261769
17314	1	CDK4	Normal	Normal			12	58142308	58146304	58536091	58540087	ENST00000257904
17314	1	CDKN2A	Normal	Normal			9	21968228	21994330	21968227	21994329	ENST00000530628,ENST00000304494
17314	1	CHEK2	Normal	Normal			22	29083885	29137832	29479873	29533820	ENST00000328354
17314	1	EPCAM	Normal	Normal			2	47596645	47613752	47823784	47840891	ENST00000263735
17314	1	MLH1	Normal	Normal			3	37035039	37092144	37076530	37133635	ENST00000231790
17314	1	MSH2	Normal	Normal			2	47630331	47710088	47857470	47937227	ENST00000233146
17314	1	MSH6	Normal	Normal			2	48010373	48033999	48237512	48261138	ENST00000234420
17314	1	MUTYH	Normal	Normal			1	45794978	45805926	46260650	46271598	ENST00000450313
17314	1	NBN	Normal	Normal			8	90947810	90996789	91960038	92009017	ENST00000265433
17314	1	PALB2	Normal	Normal			16	23614780	23652478	23626101	23663799	ENST00000261584
17314	1	PMS2	Normal	Normal			7	6026390	6048650	6066021	6088281	ENST00000265849
17314	1	PTEN	Normal	Normal			10	89624227	89725229	91383984	91484986	ENST00000371953
17314	1	RAD51C	Normal	Normal			17	56770005	56811583	54847366	54888944	ENST00000337432
17314	1	RAD51D	Normal	Normal			17	33427972	33446632	31754990	31773650	ENST00000345365
17314	1	SMAD4	Normal	Normal			18	48556583	48604837	46082954	46131208	ENST00000342988
17314	1	STK11	Normal	Normal			19	1206913	1228434	1206912	1228433	ENST00000326873
17314	1	TP53	Normal	Normal			17	7572927	7590856	7476245	7494174	ENST00000269305
17318	1	MSH6	Exon 1-8 deletion	ExonCNV	Deletion	Multi	2	48010373	48033497	48237512	48260636	ENST00000234420
17318	1	APC	Normal	Normal			5	112073585	112179823	111409282	111515520	ENST00000257430
17318	1	ATM	Normal	Normal			11	108093559	108236235	107964286	108106962	ENST00000278616
17318	1	BAP1	Normal	Normal			3	52436304	52443894	52470320	52477910	ENST00000460680
17318	1	BARD1	Normal	Normal			2	215593400	215674293	216458123	216539016	ENST00000260947
17318	1	BMPR1A	Normal	Normal			10	88516396	88683476	90276153	90443233	ENST00000224764
17318	1	BRCA1	Normal	Normal			17	41197695	41277387	39353947	39433639	ENST00000357654
17318	1	BRCA2	Normal	Normal			13	32889611	32972907	33463749	33547045	ENST00000380152
17318	1	BRIP1	Normal	Normal			17	59760657	59940755	57838018	58018116	ENST00000259008
17318	1	CDH1	Normal	Normal			16	68771319	68867402	68805222	68901305	ENST00000261769
17318	1	CDK4	Normal	Normal			12	58142308	58146304	58536091	58540087	ENST00000257904
17318	1	CDKN2A	Normal	Normal			9	21968228	21994330	21968227	21994329	ENST00000530628,ENST00000304494
17318	1	CHEK2	Normal	Normal			22	29083885	29137832	29479873	29533820	ENST00000328354
17318	1	EPCAM	Normal	Normal			2	47596645	47613752	47823784	47840891	ENST00000263735
17318	1	MLH1	Normal	Normal			3	37035039	37092144	37076530	37133635	ENST00000231790
17318	1	MSH2	Normal	Normal			2	47630331	47710088	47857470	47937227	ENST00000233146
17318	1	MUTYH	Normal	Normal			1	45794978	45805926	46260650	46271598	ENST00000450313
17318	1	NBN	Normal	Normal			8	90947810	90996789	91960038	92009017	ENST00000265433
17318	1	PALB2	Normal	Normal			16	23614780	23652478	23626101	23663799	ENST00000261584
17318	1	PMS2	Normal	Normal			7	6026390	6048650	6066021	6088281	ENST00000265849
17318	1	PTEN	Normal	Normal			10	89624227	89725229	91383984	91484986	ENST00000371953
17318	1	RAD51C	Normal	Normal			17	56770005	56811583	54847366	54888944	ENST00000337432
17318	1	RAD51D	Normal	Normal			17	33427972	33446632	31754990	31773650	ENST00000345365
17318	1	SMAD4	Normal	Normal			18	48556583	48604837	46082954	46131208	ENST00000342988
17318	1	STK11	Normal	Normal			19	1206913	1228434	1206912	1228433	ENST00000326873
17318	1	TP53	Normal	Normal			17	7572927	7590856	7476245	7494174	ENST00000269305
17315	1	APC	Normal	Normal			5	112073585	112179823	111409282	111515520	ENST00000257430
17315	1	ATM	Normal	Normal			11	108093559	108236235	107964286	108106962	ENST00000278616
17315	1	BAP1	Normal	Normal			3	52436304	52443894	52470320	52477910	ENST00000460680
17315	1	BARD1	Normal	Normal			2	215593400	215674293	216458123	216539016	ENST00000260947
17315	1	BMPR1A	Normal	Normal			10	88516396	88683476	90276153	90443233	ENST00000224764
17315	1	BRCA1	Normal	Normal			17	41197695	41277387	39353947	39433639	ENST00000357654
17315	1	BRCA2	Normal	Normal			13	32889611	32972907	33463749	33547045	ENST00000380152
17315	1	BRIP1	Normal	Normal			17	59760657	59940755	57838018	58018116	ENST00000259008
17315	1	CDH1	Normal	Normal			16	68771319	68867402	68805222	68901305	ENST00000261769
17315	1	CDK4	Normal	Normal			12	58142308	58146304	58536091	58540087	ENST00000257904
17315	1	CDKN2A	Normal	Normal			9	21968228	21994330	21968227	21994329	ENST00000530628,ENST00000304494
17315	1	CHEK2	Normal	Normal			22	29083885	29137832	29479873	29533820	ENST00000328354
17315	1	EPCAM	Normal	Normal			2	47596645	47613752	47823784	47840891	ENST00000263735
17315	1	MLH1	Normal	Normal			3	37035039	37092144	37076530	37133635	ENST00000231790
17315	1	MSH2	Normal	Normal			2	47630331	47710088	47857470	47937227	ENST00000233146
17315	1	MSH6	Normal	Normal			2	48010373	48033999	48237512	48261138	ENST00000234420
17315	1	MUTYH	Normal	Normal			1	45794978	45805926	46260650	46271598	ENST00000450313
17315	1	NBN	Normal	Normal			8	90947810	90996789	91960038	92009017	ENST00000265433
17315	1	PALB2	Normal	Normal			16	23614780	23652478	23626101	23663799	ENST00000261584
17315	1	PMS2	Normal	Normal			7	6026390	6048650	6066021	6088281	ENST00000265849
17315	1	PTEN	Normal	Normal			10	89624227	89725229	91383984	91484986	ENST00000371953
17315	1	RAD51C	Normal	Normal			17	56770005	56811583	54847366	54888944	ENST00000337432
17315	1	RAD51D	Normal	Normal			17	33427972	33446632	31754990	31773650	ENST00000345365
17315	1	SMAD4	Normal	Normal			18	48556583	48604837	46082954	46131208	ENST00000342988
17315	1	STK11	Normal	Normal			19	1206913	1228434	1206912	1228433	ENST00000326873
17315	1	TP53	Normal	Normal			17	7572927	7590856	7476245	7494174	ENST00000269305
17340	1	BRCA1	Exon 5-8 duplication	ExonCNV	Duplication	Multi	17	41251792	41258550	39408044	39414802	ENST00000357654
17340	1	APC	Normal	Normal			5	112073585	112179823	111409282	111515520	ENST00000257430
17340	1	ATM	Normal	Normal			11	108093559	108236235	107964286	108106962	ENST00000278616
17340	1	BAP1	Normal	Normal			3	52436304	52443894	52470320	52477910	ENST00000460680
17340	1	BARD1	Normal	Normal			2	215593400	215674293	216458123	216539016	ENST00000260947
17340	1	BMPR1A	Normal	Normal			10	88516396	88683476	90276153	90443233	ENST00000224764
17340	1	BRCA2	Normal	Normal			13	32889611	32972907	33463749	33547045	ENST00000380152
17340	1	BRIP1	Normal	Normal			17	59760657	59940755	57838018	58018116	ENST00000259008
17340	1	CDH1	Normal	Normal			16	68771319	68867402	68805222	68901305	ENST00000261769
17340	1	CDK4	Normal	Normal			12	58142308	58146304	58536091	58540087	ENST00000257904
17340	1	CDKN2A	Normal	Normal			9	21968228	21994330	21968227	21994329	ENST00000530628,ENST00000304494
17340	1	CHEK2	Normal	Normal			22	29083885	29137832	29479873	29533820	ENST00000328354
17340	1	EPCAM	Normal	Normal			2	47596645	47613752	47823784	47840891	ENST00000263735
17340	1	MLH1	Normal	Normal			3	37035039	37092144	37076530	37133635	ENST00000231790
17340	1	MSH2	Normal	Normal			2	47630331	47710088	47857470	47937227	ENST00000233146
17340	1	MSH6	Normal	Normal			2	48010373	48033999	48237512	48261138	ENST00000234420
17340	1	MUTYH	Normal	Normal			1	45794978	45805926	46260650	46271598	ENST00000450313
17340	1	NBN	Normal	Normal			8	90947810	90996789	91960038	92009017	ENST00000265433
17340	1	PALB2	Normal	Normal			16	23614780	23652478	23626101	23663799	ENST00000261584
17340	1	PTEN	Normal	Normal			10	89624227	89725229	91383984	91484986	ENST00000371953
17340	1	RAD51C	Normal	Normal			17	56770005	56811583	54847366	54888944	ENST00000337432
17340	1	RAD51D	Normal	Normal			17	33427972	33446632	31754990	31773650	ENST00000345365
17340	1	SMAD4	Normal	Normal			18	48556583	48604837	46082954	46131208	ENST00000342988
17340	1	STK11	Normal	Normal			19	1206913	1228434	1206912	1228433	ENST00000326873
17340	1	TP53	Normal	Normal			17	7572927	7590856	7476245	7494174	ENST00000269305
17324	1	TP53	Exon 1-11 deletion	ExonCNV	Deletion	Multi	17	7572927	7590856	7476245	7494174	ENST00000269305
17324	1	APC	Normal	Normal			5	112073585	112179823	111409282	111515520	ENST00000257430
17324	1	ATM	Normal	Normal			11	108093559	108236235	107964286	108106962	ENST00000278616
17324	1	BAP1	Normal	Normal			3	52436304	52443894	52470320	52477910	ENST00000460680
17324	1	BARD1	Normal	Normal			2	215593400	215674293	216458123	216539016	ENST00000260947
17324	1	BMPR1A	Normal	Normal			10	88516396	88683476	90276153	90443233	ENST00000224764
17324	1	BRCA1	Normal	Normal			17	41197695	41277387	39353947	39433639	ENST00000357654
17324	1	BRCA2	Normal	Normal			13	32889611	32972907	33463749	33547045	ENST00000380152
17324	1	BRIP1	Normal	Normal			17	59760657	59940755	57838018	58018116	ENST00000259008
17324	1	CDH1	Normal	Normal			16	68771319	68867402	68805222	68901305	ENST00000261769
17324	1	CDK4	Normal	Normal			12	58142308	58146304	58536091	58540087	ENST00000257904
17324	1	CDKN2A	Normal	Normal			9	21968228	21994330	21968227	21994329	ENST00000530628,ENST00000304494
17324	1	CHEK2	Normal	Normal			22	29083885	29137832	29479873	29533820	ENST00000328354
17324	1	EPCAM	Normal	Normal			2	47596645	47613752	47823784	47840891	ENST00000263735
17324	1	MLH1	Normal	Normal			3	37035039	37092144	37076530	37133635	ENST00000231790
17324	1	MSH2	Normal	Normal			2	47630331	47710088	47857470	47937227	ENST00000233146
17324	1	MSH6	Normal	Normal			2	48010373	48033999	48237512	48261138	ENST00000234420
17324	1	MUTYH	Normal	Normal			1	45794978	45805926	46260650	46271598	ENST00000450313
17324	1	NBN	Normal	Normal			8	90947810	90996789	91960038	92009017	ENST00000265433
17324	1	PALB2	Normal	Normal			16	23614780	23652478	23626101	23663799	ENST00000261584
17324	1	PMS2	Normal	Normal			7	6026390	6048650	6066021	6088281	ENST00000265849
17324	1	PTEN	Normal	Normal			10	89624227	89725229	91383984	91484986	ENST00000371953
17324	1	RAD51C	Normal	Normal			17	56770005	56811583	54847366	54888944	ENST00000337432
17324	1	RAD51D	Normal	Normal			17	33427972	33446632	31754990	31773650	ENST00000345365
17324	1	SMAD4	Normal	Normal			18	48556583	48604837	46082954	46131208	ENST00000342988
17324	1	STK11	Normal	Normal			19	1206913	1228434	1206912	1228433	ENST00000326873
17335	1	BRCA2	Exon 14-16 deletion	ExonCNV	Deletion	Multi	13	32928998	32932066	33503136	33506204	ENST00000380152
17335	1	APC	Normal	Normal			5	112073585	112179823	111409282	111515520	ENST00000257430
17335	1	ATM	Normal	Normal			11	108093559	108236235	107964286	108106962	ENST00000278616
17335	1	BAP1	Normal	Normal			3	52436304	52443894	52470320	52477910	ENST00000460680
17335	1	BARD1	Normal	Normal			2	215593400	215674293	216458123	216539016	ENST00000260947
17335	1	BMPR1A	Normal	Normal			10	88516396	88683476	90276153	90443233	ENST00000224764
17335	1	BRCA1	Normal	Normal			17	41197695	41277387	39353947	39433639	ENST00000357654
17335	1	BRIP1	Normal	Normal			17	59760657	59940755	57838018	58018116	ENST00000259008
17335	1	CDH1	Normal	Normal			16	68771319	68867402	68805222	68901305	ENST00000261769
17335	1	CDK4	Normal	Normal			12	58142308	58146304	58536091	58540087	ENST00000257904
17335	1	CDKN2A	Normal	Normal			9	21968228	21994330	21968227	21994329	ENST00000530628,ENST00000304494
17335	1	CHEK2	Normal	Normal			22	29083885	29137832	29479873	29533820	ENST00000328354
17335	1	EPCAM	Normal	Normal			2	47596645	47613752	47823784	47840891	ENST00000263735
17335	1	MLH1	Normal	Normal			3	37035039	37092144	37076530	37133635	ENST00000231790
17335	1	MSH2	Normal	Normal			2	47630331	47710088	47857470	47937227	ENST00000233146
17335	1	MSH6	Normal	Normal			2	48010373	48033999	48237512	48261138	ENST00000234420
17335	1	MUTYH	Normal	Normal			1	45794978	45805926	46260650	46271598	ENST00000450313
17335	1	NBN	Normal	Normal			8	90947810	90996789	91960038	92009017	ENST00000265433
17335	1	PALB2	Normal	Normal			16	23614780	23652478	23626101	23663799	ENST00000261584
17335	1	PMS2	Normal	Normal			7	6026390	6048650	6066021	6088281	ENST00000265849
17335	1	PTEN	Normal	Normal			10	89624227	89725229	91383984	91484986	ENST00000371953
17335	1	RAD51C	Normal	Normal			17	56770005	56811583	54847366	54888944	ENST00000337432
17335	1	RAD51D	Normal	Normal			17	33427972	33446632	31754990	31773650	ENST00000345365
17335	1	SMAD4	Normal	Normal			18	48556583	48604837	46082954	46131208	ENST00000342988
17335	1	STK11	Normal	Normal			19	1206913	1228434	1206912	1228433	ENST00000326873
17335	1	TP53	Normal	Normal			17	7572927	7590856	7476245	7494174	ENST00000269305
17317	1	BRCA1	Exon 3 deletion	ExonCNV	Deletion	Single	17	41267743	41267796	39423995	39424048	ENST00000357654
17317	1	APC	Normal	Normal			5	112073585	112179823	111409282	111515520	ENST00000257430
17317	1	ATM	Normal	Normal			11	108093559	108236235	107964286	108106962	ENST00000278616
17317	1	BAP1	Normal	Normal			3	52436304	52443894	52470320	52477910	ENST00000460680
17317	1	BARD1	Normal	Normal			2	215593400	215674293	216458123	216539016	ENST00000260947
17317	1	BMPR1A	Normal	Normal			10	88516396	88683476	90276153	90443233	ENST00000224764
17317	1	BRCA2	Normal	Normal			13	32889611	32972907	33463749	33547045	ENST00000380152
17317	1	BRIP1	Normal	Normal			17	59760657	59940755	57838018	58018116	ENST00000259008
17317	1	CDH1	Normal	Normal			16	68771319	68867402	68805222	68901305	ENST00000261769
17317	1	CDK4	Normal	Normal			12	58142308	58146304	58536091	58540087	ENST00000257904
17317	1	CDKN2A	Normal	Normal			9	21968228	21994330	21968227	21994329	ENST00000530628,ENST00000304494
17317	1	CHEK2	Normal	Normal			22	29083885	29137832	29479873	29533820	ENST00000328354
17317	1	EPCAM	Normal	Normal			2	47596645	47613752	47823784	47840891	ENST00000263735
17317	1	MLH1	Normal	Normal			3	37035039	37092144	37076530	37133635	ENST00000231790
17317	1	MSH2	Normal	Normal			2	47630331	47710088	47857470	47937227	ENST00000233146
17317	1	MSH6	Normal	Normal			2	48010373	48033999	48237512	48261138	ENST00000234420
17317	1	MUTYH	Normal	Normal			1	45794978	45805926	46260650	46271598	ENST00000450313
17317	1	NBN	Normal	Normal			8	90947810	90996789	91960038	92009017	ENST00000265433
17317	1	PALB2	Normal	Normal			16	23614780	23652478	23626101	23663799	ENST00000261584
17317	1	PMS2	Normal	Normal			7	6026390	6048650	6066021	6088281	ENST00000265849
17317	1	PTEN	Normal	Normal			10	89624227	89725229	91383984	91484986	ENST00000371953
17317	1	RAD51C	Normal	Normal			17	56770005	56811583	54847366	54888944	ENST00000337432
17317	1	RAD51D	Normal	Normal			17	33427972	33446632	31754990	31773650	ENST00000345365
17317	1	SMAD4	Normal	Normal			18	48556583	48604837	46082954	46131208	ENST00000342988
17317	1	STK11	Normal	Normal			19	1206913	1228434	1206912	1228433	ENST00000326873
17317	1	TP53	Normal	Normal			17	7572927	7590856	7476245	7494174	ENST00000269305
17331	1	PMS2	Exon 6-8 deletion	ExonCNV	Deletion	Multi	7	6035165	6038906	6074796	6078537	ENST00000265849
17331	1	APC	Normal	Normal			5	112073585	112179823	111409282	111515520	ENST00000257430
17331	1	ATM	Normal	Normal			11	108093559	108236235	107964286	108106962	ENST00000278616
17331	1	BAP1	Normal	Normal			3	52436304	52443894	52470320	52477910	ENST00000460680
17331	1	BARD1	Normal	Normal			2	215593400	215674293	216458123	216539016	ENST00000260947
17331	1	BMPR1A	Normal	Normal			10	88516396	88683476	90276153	90443233	ENST00000224764
17331	1	BRCA1	Normal	Normal			17	41197695	41277387	39353947	39433639	ENST00000357654
17331	1	BRCA2	Normal	Normal			13	32889611	32972907	33463749	33547045	ENST00000380152
17331	1	BRIP1	Normal	Normal			17	59760657	59940755	57838018	58018116	ENST00000259008
17331	1	CDH1	Normal	Normal			16	68771319	68867402	68805222	68901305	ENST00000261769
17331	1	CDK4	Normal	Normal			12	58142308	58146304	58536091	58540087	ENST00000257904
17331	1	CDKN2A	Normal	Normal			9	21968228	21994330	21968227	21994329	ENST00000530628,ENST00000304494
17331	1	CHEK2	Normal	Normal			22	29083885	29137832	29479873	29533820	ENST00000328354
17331	1	EPCAM	Normal	Normal			2	47596645	47613752	47823784	47840891	ENST00000263735
17331	1	MLH1	Normal	Normal			3	37035039	37092144	37076530	37133635	ENST00000231790
17331	1	MSH2	Normal	Normal			2	47630331	47710088	47857470	47937227	ENST00000233146
17331	1	MSH6	Normal	Normal			2	48010373	48033999	48237512	48261138	ENST00000234420
17331	1	MUTYH	Normal	Normal			1	45794978	45805926	46260650	46271598	ENST00000450313
17331	1	NBN	Normal	Normal			8	90947810	90996789	91960038	92009017	ENST00000265433
17331	1	PALB2	Normal	Normal			16	23614780	23652478	23626101	23663799	ENST00000261584
17331	1	PTEN	Normal	Normal			10	89624227	89725229	91383984	91484986	ENST00000371953
17331	1	RAD51C	Normal	Normal			17	56770005	56811583	54847366	54888944	ENST00000337432
17331	1	RAD51D	Normal	Normal			17	33427972	33446632	31754990	31773650	ENST00000345365
17331	1	SMAD4	Normal	Normal			18	48556583	48604837	46082954	46131208	ENST00000342988
17331	1	STK11	Normal	Normal			19	1206913	1228434	1206912	1228433	ENST00000326873
17331	1	TP53	Normal	Normal			17	7572927	7590856	7476245	7494174	ENST00000269305
17303	1	MSH2	Exon 9-16 deletion	ExonCNV	Deletion	Multi	2	47690170	47710088	47917309	47937227	ENST00000233146
17303	1	APC	Normal	Normal			5	112073585	112179823	111409282	111515520	ENST00000257430
17303	1	ATM	Normal	Normal			11	108093559	108236235	107964286	108106962	ENST00000278616
17303	1	BAP1	Normal	Normal			3	52436304	52443894	52470320	52477910	ENST00000460680
17303	1	BARD1	Normal	Normal			2	215593400	215674293	216458123	216539016	ENST00000260947
17303	1	BMPR1A	Normal	Normal			10	88516396	88683476	90276153	90443233	ENST00000224764
17303	1	BRCA1	Normal	Normal			17	41197695	41277387	39353947	39433639	ENST00000357654
17303	1	BRCA2	Normal	Normal			13	32889611	32972907	33463749	33547045	ENST00000380152
17303	1	BRIP1	Normal	Normal			17	59760657	59940755	57838018	58018116	ENST00000259008
17303	1	CDH1	Normal	Normal			16	68771319	68867402	68805222	68901305	ENST00000261769
17303	1	CDK4	Normal	Normal			12	58142308	58146304	58536091	58540087	ENST00000257904
17303	1	CDKN2A	Normal	Normal			9	21968228	21994330	21968227	21994329	ENST00000530628,ENST00000304494
17303	1	CHEK2	Normal	Normal			22	29083885	29137832	29479873	29533820	ENST00000328354
17303	1	EPCAM	Normal	Normal			2	47596645	47613752	47823784	47840891	ENST00000263735
17303	1	MLH1	Normal	Normal			3	37035039	37092144	37076530	37133635	ENST00000231790
17303	1	MSH6	Normal	Normal			2	48010373	48033999	48237512	48261138	ENST00000234420
17303	1	MUTYH	Normal	Normal			1	45794978	45805926	46260650	46271598	ENST00000450313
17303	1	NBN	Normal	Normal			8	90947810	90996789	91960038	92009017	ENST00000265433
17303	1	PALB2	Normal	Normal			16	23614780	23652478	23626101	23663799	ENST00000261584
17303	1	PMS2	Normal	Normal			7	6026390	6048650	6066021	6088281	ENST00000265849
17303	1	PTEN	Normal	Normal			10	89624227	89725229	91383984	91484986	ENST00000371953
17303	1	RAD51C	Normal	Normal			17	56770005	56811583	54847366	54888944	ENST00000337432
17303	1	RAD51D	Normal	Normal			17	33427972	33446632	31754990	31773650	ENST00000345365
17303	1	SMAD4	Normal	Normal			18	48556583	48604837	46082954	46131208	ENST00000342988
17303	1	STK11	Normal	Normal			19	1206913	1228434	1206912	1228433	ENST00000326873
17303	1	TP53	Normal	Normal			17	7572927	7590856	7476245	7494174	ENST00000269305
17307	1	CHEK2	Exon 3-4 deletion	ExonCNV	Deletion	Multi	22	29120965	29121355	29516953	29517343	ENST00000328354
17307	1	APC	Normal	Normal			5	112073585	112179823	111409282	111515520	ENST00000257430
17307	1	ATM	Normal	Normal			11	108093559	108236235	107964286	108106962	ENST00000278616
17307	1	BAP1	Normal	Normal			3	52436304	52443894	52470320	52477910	ENST00000460680
17307	1	BARD1	Normal	Normal			2	215593400	215674293	216458123	216539016	ENST00000260947
17307	1	BMPR1A	Normal	Normal			10	88516396	88683476	90276153	90443233	ENST00000224764
17307	1	BRCA1	Normal	Normal			17	41197695	41277387	39353947	39433639	ENST00000357654
17307	1	BRCA2	Normal	Normal			13	32889611	32972907	33463749	33547045	ENST00000380152
17307	1	BRIP1	Normal	Normal			17	59760657	59940755	57838018	58018116	ENST00000259008
17307	1	CDH1	Normal	Normal			16	68771319	68867402	68805222	68901305	ENST00000261769
17307	1	CDK4	Normal	Normal			12	58142308	58146304	58536091	58540087	ENST00000257904
17307	1	CDKN2A	Normal	Normal			9	21968228	21994330	21968227	21994329	ENST00000530628,ENST00000304494
17307	1	EPCAM	Normal	Normal			2	47596645	47613752	47823784	47840891	ENST00000263735
17307	1	MLH1	Normal	Normal			3	37035039	37092144	37076530	37133635	ENST00000231790
17307	1	MSH2	Normal	Normal			2	47630331	47710088	47857470	47937227	ENST00000233146
17307	1	MSH6	Normal	Normal			2	48010373	48033999	48237512	48261138	ENST00000234420
17307	1	MUTYH	Normal	Normal			1	45794978	45805926	46260650	46271598	ENST00000450313
17307	1	NBN	Normal	Normal			8	90947810	90996789	91960038	92009017	ENST00000265433
17307	1	PALB2	Normal	Normal			16	23614780	23652478	23626101	23663799	ENST00000261584
17307	1	PMS2	Normal	Normal			7	6026390	6048650	6066021	6088281	ENST00000265849
17307	1	PTEN	Normal	Normal			10	89624227	89725229	91383984	91484986	ENST00000371953
17307	1	RAD51C	Normal	Normal			17	56770005	56811583	54847366	54888944	ENST00000337432
17307	1	RAD51D	Normal	Normal			17	33427972	33446632	31754990	31773650	ENST00000345365
17307	1	SMAD4	Normal	Normal			18	48556583	48604837	46082954	46131208	ENST00000342988
17307	1	STK11	Normal	Normal			19	1206913	1228434	1206912	1228433	ENST00000326873
17307	1	TP53	Normal	Normal			17	7572927	7590856	7476245	7494174	ENST00000269305
17301	1	MSH2	Exon 8 duplication	ExonCNV	Duplication	Single	2	47672687	47672796	47899826	47899935	ENST00000233146
17301	1	APC	Normal	Normal			5	112073585	112179823	111409282	111515520	ENST00000257430
17301	1	ATM	Normal	Normal			11	108093559	108236235	107964286	108106962	ENST00000278616
17301	1	BAP1	Normal	Normal			3	52436304	52443894	52470320	52477910	ENST00000460680
17301	1	BARD1	Normal	Normal			2	215593400	215674293	216458123	216539016	ENST00000260947
17301	1	BMPR1A	Normal	Normal			10	88516396	88683476	90276153	90443233	ENST00000224764
17301	1	BRCA1	Normal	Normal			17	41197695	41277387	39353947	39433639	ENST00000357654
17301	1	BRCA2	Normal	Normal			13	32889611	32972907	33463749	33547045	ENST00000380152
17301	1	BRIP1	Normal	Normal			17	59760657	59940755	57838018	58018116	ENST00000259008
17301	1	CDH1	Normal	Normal			16	68771319	68867402	68805222	68901305	ENST00000261769
17301	1	CDK4	Normal	Normal			12	58142308	58146304	58536091	58540087	ENST00000257904
17301	1	CDKN2A	Normal	Normal			9	21968228	21994330	21968227	21994329	ENST00000530628,ENST00000304494
17301	1	CHEK2	Normal	Normal			22	29083885	29137832	29479873	29533820	ENST00000328354
17301	1	EPCAM	Normal	Normal			2	47596645	47613752	47823784	47840891	ENST00000263735
17301	1	MLH1	Normal	Normal			3	37035039	37092144	37076530	37133635	ENST00000231790
17301	1	MSH6	Normal	Normal			2	48010373	48033999	48237512	48261138	ENST00000234420
17301	1	MUTYH	Normal	Normal			1	45794978	45805926	46260650	46271598	ENST00000450313
17301	1	NBN	Normal	Normal			8	90947810	90996789	91960038	92009017	ENST00000265433
17301	1	PALB2	Normal	Normal			16	23614780	23652478	23626101	23663799	ENST00000261584
17301	1	PMS2	Normal	Normal			7	6026390	6048650	6066021	6088281	ENST00000265849
17301	1	PTEN	Normal	Normal			10	89624227	89725229	91383984	91484986	ENST00000371953
17301	1	RAD51C	Normal	Normal			17	56770005	56811583	54847366	54888944	ENST00000337432
17301	1	RAD51D	Normal	Normal			17	33427972	33446632	31754990	31773650	ENST00000345365
17301	1	SMAD4	Normal	Normal			18	48556583	48604837	46082954	46131208	ENST00000342988
17301	1	STK11	Normal	Normal			19	1206913	1228434	1206912	1228433	ENST00000326873
17301	1	TP53	Normal	Normal			17	7572927	7590856	7476245	7494174	ENST00000269305
17309	1	APC	Normal	Normal			5	112073585	112179823	111409282	111515520	ENST00000257430
17309	1	ATM	Normal	Normal			11	108093559	108236235	107964286	108106962	ENST00000278616
17309	1	BAP1	Normal	Normal			3	52436304	52443894	52470320	52477910	ENST00000460680
17309	1	BARD1	Normal	Normal			2	215593400	215674293	216458123	216539016	ENST00000260947
17309	1	BMPR1A	Normal	Normal			10	88516396	88683476	90276153	90443233	ENST00000224764
17309	1	BRCA1	Normal	Normal			17	41197695	41277387	39353947	39433639	ENST00000357654
17309	1	BRCA2	Normal	Normal			13	32889611	32972907	33463749	33547045	ENST00000380152
17309	1	BRIP1	Normal	Normal			17	59760657	59940755	57838018	58018116	ENST00000259008
17309	1	CDH1	Normal	Normal			16	68771319	68867402	68805222	68901305	ENST00000261769
17309	1	CDK4	Normal	Normal			12	58142308	58146304	58536091	58540087	ENST00000257904
17309	1	CDKN2A	Normal	Normal			9	21968228	21994330	21968227	21994329	ENST00000530628,ENST00000304494
17309	1	CHEK2	Normal	Normal			22	29083885	29137832	29479873	29533820	ENST00000328354
17309	1	EPCAM	Normal	Normal			2	47596645	47613752	47823784	47840891	ENST00000263735
17309	1	MLH1	Normal	Normal			3	37035039	37092144	37076530	37133635	ENST00000231790
17309	1	MSH2	Normal	Normal			2	47630331	47710088	47857470	47937227	ENST00000233146
17309	1	MSH6	Normal	Normal			2	48010373	48033999	48237512	48261138	ENST00000234420
17309	1	MUTYH	Normal	Normal			1	45794978	45805926	46260650	46271598	ENST00000450313
17309	1	NBN	Normal	Normal			8	90947810	90996789	91960038	92009017	ENST00000265433
17309	1	PALB2	Normal	Normal			16	23614780	23652478	23626101	23663799	ENST00000261584
17309	1	PMS2	Normal	Normal			7	6026390	6048650	6066021	6088281	ENST00000265849
17309	1	PTEN	Normal	Normal			10	89624227	89725229	91383984	91484986	ENST00000371953
17309	1	RAD51C	Normal	Normal			17	56770005	56811583	54847366	54888944	ENST00000337432
17309	1	RAD51D	Normal	Normal			17	33427972	33446632	31754990	31773650	ENST00000345365
17309	1	SMAD4	Normal	Normal			18	48556583	48604837	46082954	46131208	ENST00000342988
17309	1	STK11	Normal	Normal			19	1206913	1228434	1206912	1228433	ENST00000326873
17309	1	TP53	Normal	Normal			17	7572927	7590856	7476245	7494174	ENST00000269305
17326	1	BRCA1	Exon 22 deletion	ExonCNV	Deletion	Single	17	41201138	41201211	39357390	39357463	ENST00000357654
17302	1	BRCA1	Exon 5-7 deletion	ExonCNV	Deletion	Multi	17	41256139	41258550	39412391	39414802	ENST00000357654
17302	1	APC	Normal	Normal			5	112073585	112179823	111409282	111515520	ENST00000257430
17302	1	ATM	Normal	Normal			11	108093559	108236235	107964286	108106962	ENST00000278616
17302	1	BAP1	Normal	Normal			3	52436304	52443894	52470320	52477910	ENST00000460680
17302	1	BARD1	Normal	Normal			2	215593400	215674293	216458123	216539016	ENST00000260947
17302	1	BMPR1A	Normal	Normal			10	88516396	88683476	90276153	90443233	ENST00000224764
17302	1	BRCA2	Normal	Normal			13	32889611	32972907	33463749	33547045	ENST00000380152
17302	1	BRIP1	Normal	Normal			17	59760657	59940755	57838018	58018116	ENST00000259008
17302	1	CDH1	Normal	Normal			16	68771319	68867402	68805222	68901305	ENST00000261769
17302	1	CDK4	Normal	Normal			12	58142308	58146304	58536091	58540087	ENST00000257904
17302	1	CDKN2A	Normal	Normal			9	21968228	21994330	21968227	21994329	ENST00000530628,ENST00000304494
17302	1	CHEK2	Normal	Normal			22	29083885	29137832	29479873	29533820	ENST00000328354
17302	1	EPCAM	Normal	Normal			2	47596645	47613752	47823784	47840891	ENST00000263735
17302	1	MLH1	Normal	Normal			3	37035039	37092144	37076530	37133635	ENST00000231790
17302	1	MSH2	Normal	Normal			2	47630331	47710088	47857470	47937227	ENST00000233146
17302	1	MSH6	Normal	Normal			2	48010373	48033999	48237512	48261138	ENST00000234420
17302	1	MUTYH	Normal	Normal			1	45794978	45805926	46260650	46271598	ENST00000450313
17302	1	NBN	Normal	Normal			8	90947810	90996789	91960038	92009017	ENST00000265433
17302	1	PALB2	Normal	Normal			16	23614780	23652478	23626101	23663799	ENST00000261584
17302	1	PMS2	Normal	Normal			7	6026390	6048650	6066021	6088281	ENST00000265849
17302	1	PTEN	Normal	Normal			10	89624227	89725229	91383984	91484986	ENST00000371953
17302	1	RAD51C	Normal	Normal			17	56770005	56811583	54847366	54888944	ENST00000337432
17302	1	RAD51D	Normal	Normal			17	33427972	33446632	31754990	31773650	ENST00000345365
17302	1	SMAD4	Normal	Normal			18	48556583	48604837	46082954	46131208	ENST00000342988
17302	1	STK11	Normal	Normal			19	1206913	1228434	1206912	1228433	ENST00000326873
17302	1	TP53	Normal	Normal			17	7572927	7590856	7476245	7494174	ENST00000269305
17320	1	BRCA1	Exon 24 deletion	ExonCNV	Deletion	Single	17	41197695	41197819	39353947	39354071	ENST00000357654
17338	1	NF1	Exon 37-57 deletion	ExonCNV	Deletion	Multi	17	29652838	29687721	27979856	28014739	ENST00000358273
17319	1	PMS2	Exon 11 duplication	ExonCNV	Duplication	Single	7	6026390	6027251	6066021	6066882	ENST00000265849
17300	1	APC	Normal	Normal			5	112073585	112179823	111409282	111515520	ENST00000257430
17300	1	ATM	Normal	Normal			11	108093559	108236235	107964286	108106962	ENST00000278616
17300	1	BAP1	Normal	Normal			3	52436304	52443894	52470320	52477910	ENST00000460680
17300	1	BARD1	Normal	Normal			2	215593400	215674293	216458123	216539016	ENST00000260947
17300	1	BMPR1A	Normal	Normal			10	88516396	88683476	90276153	90443233	ENST00000224764
17300	1	BRCA1	Normal	Normal			17	41197695	41277387	39353947	39433639	ENST00000357654
17300	1	BRCA2	Normal	Normal			13	32889611	32972907	33463749	33547045	ENST00000380152
17300	1	BRIP1	Normal	Normal			17	59760657	59940755	57838018	58018116	ENST00000259008
17300	1	CDH1	Normal	Normal			16	68771319	68867402	68805222	68901305	ENST00000261769
17300	1	CDK4	Normal	Normal			12	58142308	58146304	58536091	58540087	ENST00000257904
17300	1	CDKN2A	Normal	Normal			9	21968228	21994330	21968227	21994329	ENST00000530628,ENST00000304494
17300	1	CHEK2	Normal	Normal			22	29083885	29137832	29479873	29533820	ENST00000328354
17300	1	EPCAM	Normal	Normal			2	47596645	47613752	47823784	47840891	ENST00000263735
17300	1	MLH1	Normal	Normal			3	37035039	37092144	37076530	37133635	ENST00000231790
17300	1	MSH2	Normal	Normal			2	47630331	47710088	47857470	47937227	ENST00000233146
17300	1	MSH6	Normal	Normal			2	48010373	48033999	48237512	48261138	ENST00000234420
17300	1	MUTYH	Normal	Normal			1	45794978	45805926	46260650	46271598	ENST00000450313
17300	1	NBN	Normal	Normal			8	90947810	90996789	91960038	92009017	ENST00000265433
17300	1	PALB2	Normal	Normal			16	23614780	23652478	23626101	23663799	ENST00000261584
17300	1	PMS2	Normal	Normal			7	6026390	6048650	6066021	6088281	ENST00000265849
17300	1	PTEN	Normal	Normal			10	89624227	89725229	91383984	91484986	ENST00000371953
17300	1	RAD51C	Normal	Normal			17	56770005	56811583	54847366	54888944	ENST00000337432
17300	1	RAD51D	Normal	Normal			17	33427972	33446632	31754990	31773650	ENST00000345365
17300	1	SMAD4	Normal	Normal			18	48556583	48604837	46082954	46131208	ENST00000342988
17300	1	STK11	Normal	Normal			19	1206913	1228434	1206912	1228433	ENST00000326873
17300	1	TP53	Normal	Normal			17	7572927	7590856	7476245	7494174	ENST00000269305
17388	2	RAD51C	Exon 4-9 deletion	ExonCNV	Deletion	Multi	17	56780557	56811583	54857918	54888944	ENST00000337432
17388	2	APC	Normal	Normal			5	112073585	112179823	111409282	111515520	ENST00000257430
17388	2	ATM	Normal	Normal			11	108093559	108236235	107964286	108106962	ENST00000278616
17388	2	BAP1	Normal	Normal			3	52436304	52443894	52470320	52477910	ENST00000460680
17388	2	BARD1	Normal	Normal			2	215593400	215674293	216458123	216539016	ENST00000260947
17388	2	BMPR1A	Normal	Normal			10	88516396	88683476	90276153	90443233	ENST00000224764
17388	2	BRCA1	Normal	Normal			17	41197695	41277387	39353947	39433639	ENST00000357654
17388	2	BRCA2	Normal	Normal			13	32889611	32972907	33463749	33547045	ENST00000380152
17388	2	BRIP1	Normal	Normal			17	59760657	59940755	57838018	58018116	ENST00000259008
17388	2	CDH1	Normal	Normal			16	68771319	68867402	68805222	68901305	ENST00000261769
17388	2	CDK4	Normal	Normal			12	58142308	58146304	58536091	58540087	ENST00000257904
17388	2	CDKN2A	Normal	Normal			9	21968228	21994330	21968227	21994329	ENST00000530628,ENST00000304494
17388	2	CHEK2	Normal	Normal			22	29083885	29137832	29479873	29533820	ENST00000328354
17388	2	EPCAM	Normal	Normal			2	47596645	47613752	47823784	47840891	ENST00000263735
17388	2	MLH1	Normal	Normal			3	37035039	37092144	37076530	37133635	ENST00000231790
17388	2	MSH2	Normal	Normal			2	47630331	47710088	47857470	47937227	ENST00000233146
17388	2	MSH6	Normal	Normal			2	48010373	48033999	48237512	48261138	ENST00000234420
17388	2	MUTYH	Normal	Normal			1	45794978	45805926	46260650	46271598	ENST00000450313
17388	2	NBN	Normal	Normal			8	90947810	90996789	91960038	92009017	ENST00000265433
17388	2	PALB2	Normal	Normal			16	23614780	23652478	23626101	23663799	ENST00000261584
17388	2	PMS2	Normal	Normal			7	6026390	6048650	6066021	6088281	ENST00000265849
17388	2	PTEN	Normal	Normal			10	89624227	89725229	91383984	91484986	ENST00000371953
17388	2	RAD51D	Normal	Normal			17	33427972	33446632	31754990	31773650	ENST00000345365
17388	2	SMAD4	Normal	Normal			18	48556583	48604837	46082954	46131208	ENST00000342988
17388	2	STK11	Normal	Normal			19	1206913	1228434	1206912	1228433	ENST00000326873
17388	2	TP53	Normal	Normal			17	7572927	7590856	7476245	7494174	ENST00000269305
17387	2	APC	Normal	Normal			5	112073585	112179823	111409282	111515520	ENST00000257430
17387	2	ATM	Normal	Normal			11	108093559	108236235	107964286	108106962	ENST00000278616
17387	2	BAP1	Normal	Normal			3	52436304	52443894	52470320	52477910	ENST00000460680
17387	2	BARD1	Normal	Normal			2	215593400	215674293	216458123	216539016	ENST00000260947
17387	2	BMPR1A	Normal	Normal			10	88516396	88683476	90276153	90443233	ENST00000224764
17387	2	BRCA1	Normal	Normal			17	41197695	41277387	39353947	39433639	ENST00000357654
17387	2	BRCA2	Normal	Normal			13	32889611	32972907	33463749	33547045	ENST00000380152
17387	2	BRIP1	Normal	Normal			17	59760657	59940755	57838018	58018116	ENST00000259008
17387	2	CDH1	Normal	Normal			16	68771319	68867402	68805222	68901305	ENST00000261769
17387	2	CDK4	Normal	Normal			12	58142308	58146304	58536091	58540087	ENST00000257904
17387	2	CDKN2A	Normal	Normal			9	21968228	21994330	21968227	21994329	ENST00000530628,ENST00000304494
17387	2	CHEK2	Normal	Normal			22	29083885	29137832	29479873	29533820	ENST00000328354
17387	2	EPCAM	Normal	Normal			2	47596645	47613752	47823784	47840891	ENST00000263735
17387	2	MLH1	Normal	Normal			3	37035039	37092144	37076530	37133635	ENST00000231790
17387	2	MSH2	Normal	Normal			2	47630331	47710088	47857470	47937227	ENST00000233146
17387	2	MSH6	Normal	Normal			2	48010373	48033999	48237512	48261138	ENST00000234420
17387	2	MUTYH	Normal	Normal			1	45794978	45805926	46260650	46271598	ENST00000450313
17387	2	NBN	Normal	Normal			8	90947810	90996789	91960038	92009017	ENST00000265433
17387	2	PALB2	Normal	Normal			16	23614780	23652478	23626101	23663799	ENST00000261584
17387	2	PMS2	Normal	Normal			7	6026390	6048650	6066021	6088281	ENST00000265849
17387	2	PTEN	Normal	Normal			10	89624227	89725229	91383984	91484986	ENST00000371953
17387	2	RAD51C	Normal	Normal			17	56770005	56811583	54847366	54888944	ENST00000337432
17387	2	RAD51D	Normal	Normal			17	33427972	33446632	31754990	31773650	ENST00000345365
17387	2	SMAD4	Normal	Normal			18	48556583	48604837	46082954	46131208	ENST00000342988
17387	2	STK11	Normal	Normal			19	1206913	1228434	1206912	1228433	ENST00000326873
17387	2	TP53	Normal	Normal			17	7572927	7590856	7476245	7494174	ENST00000269305
17395	2	WT1	Exon 1-10 deletion	ExonCNV	Deletion	Multi	11	32410604	32456891	32432150	32478437	ENST00000332351
17402	2	BRCA2	Exon 2 deletion	ExonCNV	Deletion	Single	13	32890598	32890664	33464736	33464802	ENST00000380152
17402	2	APC	Normal	Normal			5	112073585	112179823	111409282	111515520	ENST00000257430
17402	2	ATM	Normal	Normal			11	108093559	108236235	107964286	108106962	ENST00000278616
17402	2	BAP1	Normal	Normal			3	52436304	52443894	52470320	52477910	ENST00000460680
17402	2	BARD1	Normal	Normal			2	215593400	215674293	216458123	216539016	ENST00000260947
17402	2	BMPR1A	Normal	Normal			10	88516396	88683476	90276153	90443233	ENST00000224764
17402	2	BRCA1	Normal	Normal			17	41197695	41277387	39353947	39433639	ENST00000357654
17402	2	BRIP1	Normal	Normal			17	59760657	59940755	57838018	58018116	ENST00000259008
17402	2	CDH1	Normal	Normal			16	68771319	68867402	68805222	68901305	ENST00000261769
17402	2	CDK4	Normal	Normal			12	58142308	58146304	58536091	58540087	ENST00000257904
17402	2	CDKN2A	Normal	Normal			9	21968228	21994330	21968227	21994329	ENST00000530628,ENST00000304494
17402	2	CHEK2	Normal	Normal			22	29083885	29137832	29479873	29533820	ENST00000328354
17402	2	EPCAM	Normal	Normal			2	47596645	47613752	47823784	47840891	ENST00000263735
17402	2	MLH1	Normal	Normal			3	37035039	37092144	37076530	37133635	ENST00000231790
17402	2	MSH2	Normal	Normal			2	47630331	47710088	47857470	47937227	ENST00000233146
17402	2	MSH6	Normal	Normal			2	48010373	48033999	48237512	48261138	ENST00000234420
17402	2	MUTYH	Normal	Normal			1	45794978	45805926	46260650	46271598	ENST00000450313
17402	2	NBN	Normal	Normal			8	90947810	90996789	91960038	92009017	ENST00000265433
17402	2	PALB2	Normal	Normal			16	23614780	23652478	23626101	23663799	ENST00000261584
17402	2	PMS2	Normal	Normal			7	6026390	6048650	6066021	6088281	ENST00000265849
17402	2	PTEN	Normal	Normal			10	89624227	89725229	91383984	91484986	ENST00000371953
17402	2	RAD51C	Normal	Normal			17	56770005	56811583	54847366	54888944	ENST00000337432
17402	2	RAD51D	Normal	Normal			17	33427972	33446632	31754990	31773650	ENST00000345365
17402	2	SMAD4	Normal	Normal			18	48556583	48604837	46082954	46131208	ENST00000342988
17402	2	STK11	Normal	Normal			19	1206913	1228434	1206912	1228433	ENST00000326873
17402	2	TP53	Normal	Normal			17	7572927	7590856	7476245	7494174	ENST00000269305
17358	2	SDHB	Exon 2-7 deletion	ExonCNV	Deletion	Multi	1	17349103	17371383	17675598	17697878	ENST00000375499
17381	2	NSD1	Exon 1-2 deletion	ExonCNV	Deletion	Multi	5	176560926	176563031	175987927	175990032	ENST00000439151
17400	2	BRCA1	Exon 21-24 deletion	ExonCNV	Deletion	Multi	17	41197695	41203134	39353947	39359386	ENST00000357654
17400	2	APC	Normal	Normal			5	112073585	112179823	111409282	111515520	ENST00000257430
17400	2	ATM	Normal	Normal			11	108093559	108236235	107964286	108106962	ENST00000278616
17400	2	BAP1	Normal	Normal			3	52436304	52443894	52470320	52477910	ENST00000460680
17400	2	BARD1	Normal	Normal			2	215593400	215674293	216458123	216539016	ENST00000260947
17400	2	BMPR1A	Normal	Normal			10	88516396	88683476	90276153	90443233	ENST00000224764
17400	2	BRCA2	Normal	Normal			13	32889611	32972907	33463749	33547045	ENST00000380152
17400	2	BRIP1	Normal	Normal			17	59760657	59940755	57838018	58018116	ENST00000259008
17400	2	CDH1	Normal	Normal			16	68771319	68867402	68805222	68901305	ENST00000261769
17400	2	CDK4	Normal	Normal			12	58142308	58146304	58536091	58540087	ENST00000257904
17400	2	CDKN2A	Normal	Normal			9	21968228	21994330	21968227	21994329	ENST00000530628,ENST00000304494
17400	2	CHEK2	Normal	Normal			22	29083885	29137832	29479873	29533820	ENST00000328354
17400	2	EPCAM	Normal	Normal			2	47596645	47613752	47823784	47840891	ENST00000263735
17400	2	MLH1	Normal	Normal			3	37035039	37092144	37076530	37133635	ENST00000231790
17400	2	MSH2	Normal	Normal			2	47630331	47710088	47857470	47937227	ENST00000233146
17400	2	MSH6	Normal	Normal			2	48010373	48033999	48237512	48261138	ENST00000234420
17400	2	MUTYH	Normal	Normal			1	45794978	45805926	46260650	46271598	ENST00000450313
17400	2	NBN	Normal	Normal			8	90947810	90996789	91960038	92009017	ENST00000265433
17400	2	PALB2	Normal	Normal			16	23614780	23652478	23626101	23663799	ENST00000261584
17400	2	PMS2	Normal	Normal			7	6026390	6048650	6066021	6088281	ENST00000265849
17400	2	PTEN	Normal	Normal			10	89624227	89725229	91383984	91484986	ENST00000371953
17400	2	RAD51C	Normal	Normal			17	56770005	56811583	54847366	54888944	ENST00000337432
17400	2	RAD51D	Normal	Normal			17	33427972	33446632	31754990	31773650	ENST00000345365
17400	2	SMAD4	Normal	Normal			18	48556583	48604837	46082954	46131208	ENST00000342988
17400	2	STK11	Normal	Normal			19	1206913	1228434	1206912	1228433	ENST00000326873
17400	2	TP53	Normal	Normal			17	7572927	7590856	7476245	7494174	ENST00000269305
17383	2	NSD1	Exon 1-5 deletion	ExonCNV	Deletion	Multi	5	176560926	176639196	175987927	176066197	ENST00000439151
17374	2	NSD1	Exon 22 deletion	ExonCNV	Deletion	Single	5	176718955	176719159	176145956	176146160	ENST00000439151
17322	1	BRCA2	Exon 8-10 deletion	ExonCNV	Deletion	Multi	13	32903580	32907524	33477718	33481662	ENST00000380152
17362	2	BRCA1	Exon 13 duplication	ExonCNV	Duplication	Single	17	41234421	41234592	39390673	39390844	ENST00000357654
17298	1	BRCA2	Exon 21 duplication	ExonCNV	Duplication	Single	13	32950807	32950928	33524945	33525066	ENST00000380152
17298	1	APC	Normal	Normal			5	112073585	112179823	111409282	111515520	ENST00000257430
17298	1	ATM	Normal	Normal			11	108093559	108236235	107964286	108106962	ENST00000278616
17298	1	BAP1	Normal	Normal			3	52436304	52443894	52470320	52477910	ENST00000460680
17298	1	BARD1	Normal	Normal			2	215593400	215674293	216458123	216539016	ENST00000260947
17298	1	BMPR1A	Normal	Normal			10	88516396	88683476	90276153	90443233	ENST00000224764
17298	1	BRCA1	Normal	Normal			17	41197695	41277387	39353947	39433639	ENST00000357654
17298	1	BRIP1	Normal	Normal			17	59760657	59940755	57838018	58018116	ENST00000259008
17298	1	CDH1	Normal	Normal			16	68771319	68867402	68805222	68901305	ENST00000261769
17298	1	CDK4	Normal	Normal			12	58142308	58146304	58536091	58540087	ENST00000257904
17298	1	CDKN2A	Normal	Normal			9	21968228	21994330	21968227	21994329	ENST00000530628,ENST00000304494
17298	1	CHEK2	Normal	Normal			22	29083885	29137832	29479873	29533820	ENST00000328354
17298	1	EPCAM	Normal	Normal			2	47596645	47613752	47823784	47840891	ENST00000263735
17298	1	MLH1	Normal	Normal			3	37035039	37092144	37076530	37133635	ENST00000231790
17298	1	MSH2	Normal	Normal			2	47630331	47710088	47857470	47937227	ENST00000233146
17298	1	MSH6	Normal	Normal			2	48010373	48033999	48237512	48261138	ENST00000234420
17298	1	MUTYH	Normal	Normal			1	45794978	45805926	46260650	46271598	ENST00000450313
17298	1	NBN	Normal	Normal			8	90947810	90996789	91960038	92009017	ENST00000265433
17298	1	PALB2	Normal	Normal			16	23614780	23652478	23626101	23663799	ENST00000261584
17298	1	PMS2	Normal	Normal			7	6026390	6048650	6066021	6088281	ENST00000265849
17298	1	PTEN	Normal	Normal			10	89624227	89725229	91383984	91484986	ENST00000371953
17298	1	RAD51C	Normal	Normal			17	56770005	56811583	54847366	54888944	ENST00000337432
17298	1	RAD51D	Normal	Normal			17	33427972	33446632	31754990	31773650	ENST00000345365
17298	1	SMAD4	Normal	Normal			18	48556583	48604837	46082954	46131208	ENST00000342988
17298	1	STK11	Normal	Normal			19	1206913	1228434	1206912	1228433	ENST00000326873
17298	1	TP53	Normal	Normal			17	7572927	7590856	7476245	7494174	ENST00000269305
17373	2	APC	Normal	Normal			5	112073585	112179823	111409282	111515520	ENST00000257430
17373	2	ATM	Normal	Normal			11	108093559	108236235	107964286	108106962	ENST00000278616
17373	2	BAP1	Normal	Normal			3	52436304	52443894	52470320	52477910	ENST00000460680
17373	2	BARD1	Normal	Normal			2	215593400	215674293	216458123	216539016	ENST00000260947
17373	2	BMPR1A	Normal	Normal			10	88516396	88683476	90276153	90443233	ENST00000224764
17373	2	BRCA1	Normal	Normal			17	41197695	41277387	39353947	39433639	ENST00000357654
17373	2	BRCA2	Normal	Normal			13	32889611	32972907	33463749	33547045	ENST00000380152
17373	2	BRIP1	Normal	Normal			17	59760657	59940755	57838018	58018116	ENST00000259008
17373	2	CDH1	Normal	Normal			16	68771319	68867402	68805222	68901305	ENST00000261769
17373	2	CDK4	Normal	Normal			12	58142308	58146304	58536091	58540087	ENST00000257904
17373	2	CDKN2A	Normal	Normal			9	21968228	21994330	21968227	21994329	ENST00000530628,ENST00000304494
17373	2	CHEK2	Normal	Normal			22	29083885	29137832	29479873	29533820	ENST00000328354
17373	2	EPCAM	Normal	Normal			2	47596645	47613752	47823784	47840891	ENST00000263735
17373	2	MLH1	Normal	Normal			3	37035039	37092144	37076530	37133635	ENST00000231790
17373	2	MSH2	Normal	Normal			2	47630331	47710088	47857470	47937227	ENST00000233146
17373	2	MSH6	Normal	Normal			2	48010373	48033999	48237512	48261138	ENST00000234420
17373	2	MUTYH	Normal	Normal			1	45794978	45805926	46260650	46271598	ENST00000450313
17373	2	NBN	Normal	Normal			8	90947810	90996789	91960038	92009017	ENST00000265433
17373	2	PALB2	Normal	Normal			16	23614780	23652478	23626101	23663799	ENST00000261584
17373	2	PMS2	Normal	Normal			7	6026390	6048650	6066021	6088281	ENST00000265849
17373	2	PTEN	Normal	Normal			10	89624227	89725229	91383984	91484986	ENST00000371953
17373	2	RAD51C	Normal	Normal			17	56770005	56811583	54847366	54888944	ENST00000337432
17373	2	RAD51D	Normal	Normal			17	33427972	33446632	31754990	31773650	ENST00000345365
17373	2	SMAD4	Normal	Normal			18	48556583	48604837	46082954	46131208	ENST00000342988
17373	2	STK11	Normal	Normal			19	1206913	1228434	1206912	1228433	ENST00000326873
17373	2	TP53	Normal	Normal			17	7572927	7590856	7476245	7494174	ENST00000269305
17376	2	APC	Normal	Normal			5	112073585	112179823	111409282	111515520	ENST00000257430
17376	2	ATM	Normal	Normal			11	108093559	108236235	107964286	108106962	ENST00000278616
17376	2	BAP1	Normal	Normal			3	52436304	52443894	52470320	52477910	ENST00000460680
17376	2	BARD1	Normal	Normal			2	215593400	215674293	216458123	216539016	ENST00000260947
17376	2	BMPR1A	Normal	Normal			10	88516396	88683476	90276153	90443233	ENST00000224764
17376	2	BRCA1	Normal	Normal			17	41197695	41277387	39353947	39433639	ENST00000357654
17376	2	BRCA2	Normal	Normal			13	32889611	32972907	33463749	33547045	ENST00000380152
17376	2	BRIP1	Normal	Normal			17	59760657	59940755	57838018	58018116	ENST00000259008
17376	2	CDH1	Normal	Normal			16	68771319	68867402	68805222	68901305	ENST00000261769
17376	2	CDK4	Normal	Normal			12	58142308	58146304	58536091	58540087	ENST00000257904
17376	2	CDKN2A	Normal	Normal			9	21968228	21994330	21968227	21994329	ENST00000530628,ENST00000304494
17376	2	CHEK2	Normal	Normal			22	29083885	29137832	29479873	29533820	ENST00000328354
17376	2	EPCAM	Normal	Normal			2	47596645	47613752	47823784	47840891	ENST00000263735
17376	2	MLH1	Normal	Normal			3	37035039	37092144	37076530	37133635	ENST00000231790
17376	2	MSH2	Normal	Normal			2	47630331	47710088	47857470	47937227	ENST00000233146
17376	2	MSH6	Normal	Normal			2	48010373	48033999	48237512	48261138	ENST00000234420
17376	2	MUTYH	Normal	Normal			1	45794978	45805926	46260650	46271598	ENST00000450313
17376	2	NBN	Normal	Normal			8	90947810	90996789	91960038	92009017	ENST00000265433
17376	2	PALB2	Normal	Normal			16	23614780	23652478	23626101	23663799	ENST00000261584
17376	2	PMS2	Normal	Normal			7	6026390	6048650	6066021	6088281	ENST00000265849
17376	2	PTEN	Normal	Normal			10	89624227	89725229	91383984	91484986	ENST00000371953
17376	2	RAD51C	Normal	Normal			17	56770005	56811583	54847366	54888944	ENST00000337432
17376	2	RAD51D	Normal	Normal			17	33427972	33446632	31754990	31773650	ENST00000345365
17376	2	SMAD4	Normal	Normal			18	48556583	48604837	46082954	46131208	ENST00000342988
17376	2	STK11	Normal	Normal			19	1206913	1228434	1206912	1228433	ENST00000326873
17376	2	TP53	Normal	Normal			17	7572927	7590856	7476245	7494174	ENST00000269305
17382	2	APC	Normal	Normal			5	112073585	112179823	111409282	111515520	ENST00000257430
17382	2	ATM	Normal	Normal			11	108093559	108236235	107964286	108106962	ENST00000278616
17382	2	BAP1	Normal	Normal			3	52436304	52443894	52470320	52477910	ENST00000460680
17382	2	BARD1	Normal	Normal			2	215593400	215674293	216458123	216539016	ENST00000260947
17382	2	BMPR1A	Normal	Normal			10	88516396	88683476	90276153	90443233	ENST00000224764
17382	2	BRCA1	Normal	Normal			17	41197695	41277387	39353947	39433639	ENST00000357654
17382	2	BRCA2	Normal	Normal			13	32889611	32972907	33463749	33547045	ENST00000380152
17382	2	BRIP1	Normal	Normal			17	59760657	59940755	57838018	58018116	ENST00000259008
17382	2	CDH1	Normal	Normal			16	68771319	68867402	68805222	68901305	ENST00000261769
17382	2	CDK4	Normal	Normal			12	58142308	58146304	58536091	58540087	ENST00000257904
17382	2	CDKN2A	Normal	Normal			9	21968228	21994330	21968227	21994329	ENST00000530628,ENST00000304494
17382	2	CHEK2	Normal	Normal			22	29083885	29137832	29479873	29533820	ENST00000328354
17382	2	EPCAM	Normal	Normal			2	47596645	47613752	47823784	47840891	ENST00000263735
17382	2	MLH1	Normal	Normal			3	37035039	37092144	37076530	37133635	ENST00000231790
17382	2	MSH2	Normal	Normal			2	47630331	47710088	47857470	47937227	ENST00000233146
17382	2	MSH6	Normal	Normal			2	48010373	48033999	48237512	48261138	ENST00000234420
17382	2	MUTYH	Normal	Normal			1	45794978	45805926	46260650	46271598	ENST00000450313
17382	2	NBN	Normal	Normal			8	90947810	90996789	91960038	92009017	ENST00000265433
17382	2	PALB2	Normal	Normal			16	23614780	23652478	23626101	23663799	ENST00000261584
17382	2	PMS2	Normal	Normal			7	6026390	6048650	6066021	6088281	ENST00000265849
17382	2	PTEN	Normal	Normal			10	89624227	89725229	91383984	91484986	ENST00000371953
17382	2	RAD51C	Normal	Normal			17	56770005	56811583	54847366	54888944	ENST00000337432
17382	2	RAD51D	Normal	Normal			17	33427972	33446632	31754990	31773650	ENST00000345365
17382	2	SMAD4	Normal	Normal			18	48556583	48604837	46082954	46131208	ENST00000342988
17382	2	STK11	Normal	Normal			19	1206913	1228434	1206912	1228433	ENST00000326873
17382	2	TP53	Normal	Normal			17	7572927	7590856	7476245	7494174	ENST00000269305
17397	2	APC	Normal	Normal			5	112073585	112179823	111409282	111515520	ENST00000257430
17397	2	ATM	Normal	Normal			11	108093559	108236235	107964286	108106962	ENST00000278616
17397	2	BAP1	Normal	Normal			3	52436304	52443894	52470320	52477910	ENST00000460680
17397	2	BARD1	Normal	Normal			2	215593400	215674293	216458123	216539016	ENST00000260947
17397	2	BMPR1A	Normal	Normal			10	88516396	88683476	90276153	90443233	ENST00000224764
17397	2	BRCA1	Normal	Normal			17	41197695	41277387	39353947	39433639	ENST00000357654
17397	2	BRCA2	Normal	Normal			13	32889611	32972907	33463749	33547045	ENST00000380152
17397	2	BRIP1	Normal	Normal			17	59760657	59940755	57838018	58018116	ENST00000259008
17397	2	CDH1	Normal	Normal			16	68771319	68867402	68805222	68901305	ENST00000261769
17397	2	CDK4	Normal	Normal			12	58142308	58146304	58536091	58540087	ENST00000257904
17397	2	CDKN2A	Normal	Normal			9	21968228	21994330	21968227	21994329	ENST00000530628,ENST00000304494
17397	2	CHEK2	Normal	Normal			22	29083885	29137832	29479873	29533820	ENST00000328354
17397	2	EPCAM	Normal	Normal			2	47596645	47613752	47823784	47840891	ENST00000263735
17397	2	MLH1	Normal	Normal			3	37035039	37092144	37076530	37133635	ENST00000231790
17397	2	MSH2	Normal	Normal			2	47630331	47710088	47857470	47937227	ENST00000233146
17397	2	MSH6	Normal	Normal			2	48010373	48033999	48237512	48261138	ENST00000234420
17397	2	MUTYH	Normal	Normal			1	45794978	45805926	46260650	46271598	ENST00000450313
17397	2	NBN	Normal	Normal			8	90947810	90996789	91960038	92009017	ENST00000265433
17397	2	PALB2	Normal	Normal			16	23614780	23652478	23626101	23663799	ENST00000261584
17397	2	PMS2	Normal	Normal			7	6026390	6048650	6066021	6088281	ENST00000265849
17397	2	PTEN	Normal	Normal			10	89624227	89725229	91383984	91484986	ENST00000371953
17397	2	RAD51C	Normal	Normal			17	56770005	56811583	54847366	54888944	ENST00000337432
17397	2	RAD51D	Normal	Normal			17	33427972	33446632	31754990	31773650	ENST00000345365
17397	2	SMAD4	Normal	Normal			18	48556583	48604837	46082954	46131208	ENST00000342988
17397	2	STK11	Normal	Normal			19	1206913	1228434	1206912	1228433	ENST00000326873
17397	2	TP53	Normal	Normal			17	7572927	7590856	7476245	7494174	ENST00000269305
17360	2	APC	Normal	Normal			5	112073585	112179823	111409282	111515520	ENST00000257430
17360	2	ATM	Normal	Normal			11	108093559	108236235	107964286	108106962	ENST00000278616
17360	2	BAP1	Normal	Normal			3	52436304	52443894	52470320	52477910	ENST00000460680
17360	2	BARD1	Normal	Normal			2	215593400	215674293	216458123	216539016	ENST00000260947
17360	2	BMPR1A	Normal	Normal			10	88516396	88683476	90276153	90443233	ENST00000224764
17360	2	BRCA1	Normal	Normal			17	41197695	41277387	39353947	39433639	ENST00000357654
17360	2	BRCA2	Normal	Normal			13	32889611	32972907	33463749	33547045	ENST00000380152
17360	2	BRIP1	Normal	Normal			17	59760657	59940755	57838018	58018116	ENST00000259008
17360	2	CDH1	Normal	Normal			16	68771319	68867402	68805222	68901305	ENST00000261769
17360	2	CDK4	Normal	Normal			12	58142308	58146304	58536091	58540087	ENST00000257904
17360	2	CDKN2A	Normal	Normal			9	21968228	21994330	21968227	21994329	ENST00000530628,ENST00000304494
17360	2	CHEK2	Normal	Normal			22	29083885	29137832	29479873	29533820	ENST00000328354
17360	2	EPCAM	Normal	Normal			2	47596645	47613752	47823784	47840891	ENST00000263735
17360	2	MLH1	Normal	Normal			3	37035039	37092144	37076530	37133635	ENST00000231790
17360	2	MSH2	Normal	Normal			2	47630331	47710088	47857470	47937227	ENST00000233146
17360	2	MSH6	Normal	Normal			2	48010373	48033999	48237512	48261138	ENST00000234420
17360	2	MUTYH	Normal	Normal			1	45794978	45805926	46260650	46271598	ENST00000450313
17360	2	NBN	Normal	Normal			8	90947810	90996789	91960038	92009017	ENST00000265433
17360	2	PALB2	Normal	Normal			16	23614780	23652478	23626101	23663799	ENST00000261584
17360	2	PMS2	Normal	Normal			7	6026390	6048650	6066021	6088281	ENST00000265849
17360	2	PTEN	Normal	Normal			10	89624227	89725229	91383984	91484986	ENST00000371953
17360	2	RAD51C	Normal	Normal			17	56770005	56811583	54847366	54888944	ENST00000337432
17360	2	RAD51D	Normal	Normal			17	33427972	33446632	31754990	31773650	ENST00000345365
17360	2	SMAD4	Normal	Normal			18	48556583	48604837	46082954	46131208	ENST00000342988
17360	2	STK11	Normal	Normal			19	1206913	1228434	1206912	1228433	ENST00000326873
17360	2	TP53	Normal	Normal			17	7572927	7590856	7476245	7494174	ENST00000269305
17399	2	APC	Normal	Normal			5	112073585	112179823	111409282	111515520	ENST00000257430
17399	2	ATM	Normal	Normal			11	108093559	108236235	107964286	108106962	ENST00000278616
17399	2	BAP1	Normal	Normal			3	52436304	52443894	52470320	52477910	ENST00000460680
17399	2	BARD1	Normal	Normal			2	215593400	215674293	216458123	216539016	ENST00000260947
17399	2	BMPR1A	Normal	Normal			10	88516396	88683476	90276153	90443233	ENST00000224764
17399	2	BRCA1	Normal	Normal			17	41197695	41277387	39353947	39433639	ENST00000357654
17399	2	BRCA2	Normal	Normal			13	32889611	32972907	33463749	33547045	ENST00000380152
17399	2	BRIP1	Normal	Normal			17	59760657	59940755	57838018	58018116	ENST00000259008
17399	2	CDH1	Normal	Normal			16	68771319	68867402	68805222	68901305	ENST00000261769
17399	2	CDK4	Normal	Normal			12	58142308	58146304	58536091	58540087	ENST00000257904
17399	2	CDKN2A	Normal	Normal			9	21968228	21994330	21968227	21994329	ENST00000530628,ENST00000304494
17399	2	CHEK2	Normal	Normal			22	29083885	29137832	29479873	29533820	ENST00000328354
17399	2	EPCAM	Normal	Normal			2	47596645	47613752	47823784	47840891	ENST00000263735
17399	2	MLH1	Normal	Normal			3	37035039	37092144	37076530	37133635	ENST00000231790
17399	2	MSH2	Normal	Normal			2	47630331	47710088	47857470	47937227	ENST00000233146
17399	2	MSH6	Normal	Normal			2	48010373	48033999	48237512	48261138	ENST00000234420
17399	2	MUTYH	Normal	Normal			1	45794978	45805926	46260650	46271598	ENST00000450313
17399	2	NBN	Normal	Normal			8	90947810	90996789	91960038	92009017	ENST00000265433
17399	2	PALB2	Normal	Normal			16	23614780	23652478	23626101	23663799	ENST00000261584
17399	2	PMS2	Normal	Normal			7	6026390	6048650	6066021	6088281	ENST00000265849
17399	2	PTEN	Normal	Normal			10	89624227	89725229	91383984	91484986	ENST00000371953
17399	2	RAD51C	Normal	Normal			17	56770005	56811583	54847366	54888944	ENST00000337432
17399	2	RAD51D	Normal	Normal			17	33427972	33446632	31754990	31773650	ENST00000345365
17399	2	SMAD4	Normal	Normal			18	48556583	48604837	46082954	46131208	ENST00000342988
17399	2	STK11	Normal	Normal			19	1206913	1228434	1206912	1228433	ENST00000326873
17399	2	TP53	Normal	Normal			17	7572927	7590856	7476245	7494174	ENST00000269305
17392	2	PTEN	Exon 1 deletion	ExonCNV	Deletion	Single	10	89624227	89624305	91383984	91384062	ENST00000371953
17392	2	APC	Normal	Normal			5	112073585	112179823	111409282	111515520	ENST00000257430
17392	2	ATM	Normal	Normal			11	108093559	108236235	107964286	108106962	ENST00000278616
17392	2	BAP1	Normal	Normal			3	52436304	52443894	52470320	52477910	ENST00000460680
17392	2	BARD1	Normal	Normal			2	215593400	215674293	216458123	216539016	ENST00000260947
17392	2	BMPR1A	Normal	Normal			10	88516396	88683476	90276153	90443233	ENST00000224764
17392	2	BRCA1	Normal	Normal			17	41197695	41277387	39353947	39433639	ENST00000357654
17392	2	BRCA2	Normal	Normal			13	32889611	32972907	33463749	33547045	ENST00000380152
17392	2	BRIP1	Normal	Normal			17	59760657	59940755	57838018	58018116	ENST00000259008
17392	2	CDH1	Normal	Normal			16	68771319	68867402	68805222	68901305	ENST00000261769
17392	2	CDK4	Normal	Normal			12	58142308	58146304	58536091	58540087	ENST00000257904
17392	2	CDKN2A	Normal	Normal			9	21968228	21994330	21968227	21994329	ENST00000530628,ENST00000304494
17392	2	CHEK2	Normal	Normal			22	29083885	29137832	29479873	29533820	ENST00000328354
17392	2	EPCAM	Normal	Normal			2	47596645	47613752	47823784	47840891	ENST00000263735
17392	2	MLH1	Normal	Normal			3	37035039	37092144	37076530	37133635	ENST00000231790
17392	2	MSH2	Normal	Normal			2	47630331	47710088	47857470	47937227	ENST00000233146
17392	2	MSH6	Normal	Normal			2	48010373	48033999	48237512	48261138	ENST00000234420
17392	2	MUTYH	Normal	Normal			1	45794978	45805926	46260650	46271598	ENST00000450313
17392	2	NBN	Normal	Normal			8	90947810	90996789	91960038	92009017	ENST00000265433
17392	2	PALB2	Normal	Normal			16	23614780	23652478	23626101	23663799	ENST00000261584
17392	2	PMS2	Normal	Normal			7	6026390	6048650	6066021	6088281	ENST00000265849
17392	2	RAD51C	Normal	Normal			17	56770005	56811583	54847366	54888944	ENST00000337432
17392	2	RAD51D	Normal	Normal			17	33427972	33446632	31754990	31773650	ENST00000345365
17392	2	SMAD4	Normal	Normal			18	48556583	48604837	46082954	46131208	ENST00000342988
17392	2	STK11	Normal	Normal			19	1206913	1228434	1206912	1228433	ENST00000326873
17392	2	TP53	Normal	Normal			17	7572927	7590856	7476245	7494174	ENST00000269305
17361	2	APC	Normal	Normal			5	112073585	112179823	111409282	111515520	ENST00000257430
17361	2	ATM	Normal	Normal			11	108093559	108236235	107964286	108106962	ENST00000278616
17361	2	BAP1	Normal	Normal			3	52436304	52443894	52470320	52477910	ENST00000460680
17361	2	BARD1	Normal	Normal			2	215593400	215674293	216458123	216539016	ENST00000260947
17361	2	BMPR1A	Normal	Normal			10	88516396	88683476	90276153	90443233	ENST00000224764
17361	2	BRCA1	Normal	Normal			17	41197695	41277387	39353947	39433639	ENST00000357654
17361	2	BRCA2	Normal	Normal			13	32889611	32972907	33463749	33547045	ENST00000380152
17361	2	BRIP1	Normal	Normal			17	59760657	59940755	57838018	58018116	ENST00000259008
17361	2	CDH1	Normal	Normal			16	68771319	68867402	68805222	68901305	ENST00000261769
17361	2	CDK4	Normal	Normal			12	58142308	58146304	58536091	58540087	ENST00000257904
17361	2	CDKN2A	Normal	Normal			9	21968228	21994330	21968227	21994329	ENST00000530628,ENST00000304494
17361	2	CHEK2	Normal	Normal			22	29083885	29137832	29479873	29533820	ENST00000328354
17361	2	EPCAM	Normal	Normal			2	47596645	47613752	47823784	47840891	ENST00000263735
17361	2	MLH1	Normal	Normal			3	37035039	37092144	37076530	37133635	ENST00000231790
17361	2	MSH2	Normal	Normal			2	47630331	47710088	47857470	47937227	ENST00000233146
17361	2	MSH6	Normal	Normal			2	48010373	48033999	48237512	48261138	ENST00000234420
17361	2	MUTYH	Normal	Normal			1	45794978	45805926	46260650	46271598	ENST00000450313
17361	2	NBN	Normal	Normal			8	90947810	90996789	91960038	92009017	ENST00000265433
17361	2	PALB2	Normal	Normal			16	23614780	23652478	23626101	23663799	ENST00000261584
17361	2	PMS2	Normal	Normal			7	6026390	6048650	6066021	6088281	ENST00000265849
17361	2	PTEN	Normal	Normal			10	89624227	89725229	91383984	91484986	ENST00000371953
17361	2	RAD51C	Normal	Normal			17	56770005	56811583	54847366	54888944	ENST00000337432
17361	2	RAD51D	Normal	Normal			17	33427972	33446632	31754990	31773650	ENST00000345365
17361	2	SMAD4	Normal	Normal			18	48556583	48604837	46082954	46131208	ENST00000342988
17361	2	STK11	Normal	Normal			19	1206913	1228434	1206912	1228433	ENST00000326873
17361	2	TP53	Normal	Normal			17	7572927	7590856	7476245	7494174	ENST00000269305
17357	2	BRCA2	Exon 21-24 deletion	ExonCNV	Deletion	Multi	13	32950807	32954282	33524945	33528420	ENST00000380152
17342	1	APC	Normal	Normal			5	112073585	112179823	111409282	111515520	ENST00000257430
17342	1	ATM	Normal	Normal			11	108093559	108236235	107964286	108106962	ENST00000278616
17342	1	BAP1	Normal	Normal			3	52436304	52443894	52470320	52477910	ENST00000460680
17342	1	BARD1	Normal	Normal			2	215593400	215674293	216458123	216539016	ENST00000260947
17342	1	BMPR1A	Normal	Normal			10	88516396	88683476	90276153	90443233	ENST00000224764
17342	1	BRCA1	Normal	Normal			17	41197695	41277387	39353947	39433639	ENST00000357654
17342	1	BRCA2	Exon 1-11 deletion	ExonCNV	Deletion	Multi	13	32889611	32915333	33463749	33489471	ENST00000380152
17342	1	BRIP1	Normal	Normal			17	59760657	59940755	57838018	58018116	ENST00000259008
17342	1	CDH1	Normal	Normal			16	68771319	68867402	68805222	68901305	ENST00000261769
17342	1	CDK4	Normal	Normal			12	58142308	58146304	58536091	58540087	ENST00000257904
17342	1	CDKN2A	Normal	Normal			9	21968228	21994330	21968227	21994329	ENST00000530628,ENST00000304494
17342	1	CHEK2	Normal	Normal			22	29083885	29137832	29479873	29533820	ENST00000328354
17342	1	EPCAM	Normal	Normal			2	47596645	47613752	47823784	47840891	ENST00000263735
17342	1	MLH1	Normal	Normal			3	37035039	37092144	37076530	37133635	ENST00000231790
17342	1	MSH2	Normal	Normal			2	47630331	47710088	47857470	47937227	ENST00000233146
17342	1	MSH6	Normal	Normal			2	48010373	48033999	48237512	48261138	ENST00000234420
17342	1	MUTYH	Normal	Normal			1	45794978	45805926	46260650	46271598	ENST00000450313
17342	1	NBN	Normal	Normal			8	90947810	90996789	91960038	92009017	ENST00000265433
17342	1	PALB2	Normal	Normal			16	23614780	23652478	23626101	23663799	ENST00000261584
17342	1	PMS2	Normal	Normal			7	6026390	6048650	6066021	6088281	ENST00000265849
17342	1	PTEN	Normal	Normal			10	89624227	89725229	91383984	91484986	ENST00000371953
17342	1	RAD51C	Normal	Normal			17	56770005	56811583	54847366	54888944	ENST00000337432
17342	1	RAD51D	Normal	Normal			17	33427972	33446632	31754990	31773650	ENST00000345365
17342	1	SMAD4	Normal	Normal			18	48556583	48604837	46082954	46131208	ENST00000342988
17342	1	STK11	Normal	Normal			19	1206913	1228434	1206912	1228433	ENST00000326873
17342	1	TP53	Normal	Normal			17	7572927	7590856	7476245	7494174	ENST00000269305
17356	2	APC	Normal	Normal			5	112073585	112179823	111409282	111515520	ENST00000257430
17356	2	ATM	Normal	Normal			11	108093559	108236235	107964286	108106962	ENST00000278616
17356	2	BAP1	Normal	Normal			3	52436304	52443894	52470320	52477910	ENST00000460680
17356	2	BARD1	Normal	Normal			2	215593400	215674293	216458123	216539016	ENST00000260947
17356	2	BMPR1A	Normal	Normal			10	88516396	88683476	90276153	90443233	ENST00000224764
17356	2	BRCA1	Normal	Normal			17	41197695	41277387	39353947	39433639	ENST00000357654
17356	2	BRCA2	Normal	Normal			13	32889611	32972907	33463749	33547045	ENST00000380152
17356	2	BRIP1	Normal	Normal			17	59760657	59940755	57838018	58018116	ENST00000259008
17356	2	CDH1	Normal	Normal			16	68771319	68867402	68805222	68901305	ENST00000261769
17356	2	CDK4	Normal	Normal			12	58142308	58146304	58536091	58540087	ENST00000257904
17356	2	CDKN2A	Normal	Normal			9	21968228	21994330	21968227	21994329	ENST00000530628,ENST00000304494
17356	2	CHEK2	Normal	Normal			22	29083885	29137832	29479873	29533820	ENST00000328354
17356	2	EPCAM	Normal	Normal			2	47596645	47613752	47823784	47840891	ENST00000263735
17356	2	MLH1	Normal	Normal			3	37035039	37092144	37076530	37133635	ENST00000231790
17356	2	MSH2	Normal	Normal			2	47630331	47710088	47857470	47937227	ENST00000233146
17356	2	MSH6	Normal	Normal			2	48010373	48033999	48237512	48261138	ENST00000234420
17356	2	MUTYH	Normal	Normal			1	45794978	45805926	46260650	46271598	ENST00000450313
17356	2	NBN	Normal	Normal			8	90947810	90996789	91960038	92009017	ENST00000265433
17356	2	PALB2	Normal	Normal			16	23614780	23652478	23626101	23663799	ENST00000261584
17356	2	PMS2	Normal	Normal			7	6026390	6048650	6066021	6088281	ENST00000265849
17356	2	PTEN	Normal	Normal			10	89624227	89725229	91383984	91484986	ENST00000371953
17356	2	RAD51C	Normal	Normal			17	56770005	56811583	54847366	54888944	ENST00000337432
17356	2	RAD51D	Normal	Normal			17	33427972	33446632	31754990	31773650	ENST00000345365
17356	2	SMAD4	Normal	Normal			18	48556583	48604837	46082954	46131208	ENST00000342988
17356	2	STK11	Normal	Normal			19	1206913	1228434	1206912	1228433	ENST00000326873
17356	2	TP53	Normal	Normal			17	7572927	7590856	7476245	7494174	ENST00000269305
17377	2	ATM	Exon 62-63 duplication	ExonCNV	Duplication	Multi	11	108235809	108236235	108106536	108106962	ENST00000278616
17377	2	APC	Normal	Normal			5	112073585	112179823	111409282	111515520	ENST00000257430
17377	2	BAP1	Normal	Normal			3	52436304	52443894	52470320	52477910	ENST00000460680
17377	2	BARD1	Normal	Normal			2	215593400	215674293	216458123	216539016	ENST00000260947
17377	2	BMPR1A	Normal	Normal			10	88516396	88683476	90276153	90443233	ENST00000224764
17377	2	BRCA1	Normal	Normal			17	41197695	41277387	39353947	39433639	ENST00000357654
17377	2	BRCA2	Normal	Normal			13	32889611	32972907	33463749	33547045	ENST00000380152
17377	2	BRIP1	Normal	Normal			17	59760657	59940755	57838018	58018116	ENST00000259008
17377	2	CDH1	Normal	Normal			16	68771319	68867402	68805222	68901305	ENST00000261769
17377	2	CDK4	Normal	Normal			12	58142308	58146304	58536091	58540087	ENST00000257904
17377	2	CDKN2A	Normal	Normal			9	21968228	21994330	21968227	21994329	ENST00000530628,ENST00000304494
17377	2	CHEK2	Normal	Normal			22	29083885	29137832	29479873	29533820	ENST00000328354
17377	2	EPCAM	Normal	Normal			2	47596645	47613752	47823784	47840891	ENST00000263735
17377	2	MLH1	Normal	Normal			3	37035039	37092144	37076530	37133635	ENST00000231790
17377	2	MSH2	Normal	Normal			2	47630331	47710088	47857470	47937227	ENST00000233146
17377	2	MSH6	Normal	Normal			2	48010373	48033999	48237512	48261138	ENST00000234420
17377	2	MUTYH	Normal	Normal			1	45794978	45805926	46260650	46271598	ENST00000450313
17377	2	NBN	Normal	Normal			8	90947810	90996789	91960038	92009017	ENST00000265433
17377	2	PALB2	Normal	Normal			16	23614780	23652478	23626101	23663799	ENST00000261584
17377	2	PMS2	Normal	Normal			7	6026390	6048650	6066021	6088281	ENST00000265849
17377	2	PTEN	Normal	Normal			10	89624227	89725229	91383984	91484986	ENST00000371953
17377	2	RAD51C	Normal	Normal			17	56770005	56811583	54847366	54888944	ENST00000337432
17377	2	RAD51D	Normal	Normal			17	33427972	33446632	31754990	31773650	ENST00000345365
17377	2	SMAD4	Normal	Normal			18	48556583	48604837	46082954	46131208	ENST00000342988
17377	2	STK11	Normal	Normal			19	1206913	1228434	1206912	1228433	ENST00000326873
17377	2	TP53	Normal	Normal			17	7572927	7590856	7476245	7494174	ENST00000269305
17371	2	BRCA1	Exon 20 deletion	ExonCNV	Deletion	Single	17	41209069	41209152	39365321	39365404	ENST00000357654
17386	2	MSH2	Exon 7 deletion	ExonCNV	Deletion	Single	2	47656881	47657080	47884020	47884219	ENST00000233146
17386	2	APC	Normal	Normal			5	112073585	112179823	111409282	111515520	ENST00000257430
17386	2	ATM	Normal	Normal			11	108093559	108236235	107964286	108106962	ENST00000278616
17386	2	BAP1	Normal	Normal			3	52436304	52443894	52470320	52477910	ENST00000460680
17386	2	BARD1	Normal	Normal			2	215593400	215674293	216458123	216539016	ENST00000260947
17386	2	BMPR1A	Normal	Normal			10	88516396	88683476	90276153	90443233	ENST00000224764
17386	2	BRCA1	Normal	Normal			17	41197695	41277387	39353947	39433639	ENST00000357654
17386	2	BRCA2	Normal	Normal			13	32889611	32972907	33463749	33547045	ENST00000380152
17386	2	BRIP1	Normal	Normal			17	59760657	59940755	57838018	58018116	ENST00000259008
17386	2	CDH1	Normal	Normal			16	68771319	68867402	68805222	68901305	ENST00000261769
17386	2	CDK4	Normal	Normal			12	58142308	58146304	58536091	58540087	ENST00000257904
17386	2	CDKN2A	Normal	Normal			9	21968228	21994330	21968227	21994329	ENST00000530628,ENST00000304494
17386	2	CHEK2	Normal	Normal			22	29083885	29137832	29479873	29533820	ENST00000328354
17386	2	EPCAM	Normal	Normal			2	47596645	47613752	47823784	47840891	ENST00000263735
17386	2	MLH1	Normal	Normal			3	37035039	37092144	37076530	37133635	ENST00000231790
17386	2	MSH6	Normal	Normal			2	48010373	48033999	48237512	48261138	ENST00000234420
17386	2	MUTYH	Normal	Normal			1	45794978	45805926	46260650	46271598	ENST00000450313
17386	2	NBN	Normal	Normal			8	90947810	90996789	91960038	92009017	ENST00000265433
17386	2	PALB2	Normal	Normal			16	23614780	23652478	23626101	23663799	ENST00000261584
17386	2	PMS2	Normal	Normal			7	6026390	6048650	6066021	6088281	ENST00000265849
17386	2	PTEN	Normal	Normal			10	89624227	89725229	91383984	91484986	ENST00000371953
17386	2	RAD51C	Normal	Normal			17	56770005	56811583	54847366	54888944	ENST00000337432
17386	2	RAD51D	Normal	Normal			17	33427972	33446632	31754990	31773650	ENST00000345365
17386	2	SMAD4	Normal	Normal			18	48556583	48604837	46082954	46131208	ENST00000342988
17386	2	STK11	Normal	Normal			19	1206913	1228434	1206912	1228433	ENST00000326873
17386	2	TP53	Normal	Normal			17	7572927	7590856	7476245	7494174	ENST00000269305
17390	2	MSH2	Exon 4-5 deletion	ExonCNV	Deletion	Multi	2	47639553	47641557	47866692	47868696	ENST00000233146
17390	2	PMS2	Exon 1-15 duplication	ExonCNV	Duplication	Multi	7	6013030	6048650	6052661	6088281	ENST00000265849
17390	2	APC	Normal	Normal			5	112073585	112179823	111409282	111515520	ENST00000257430
17390	2	ATM	Normal	Normal			11	108093559	108236235	107964286	108106962	ENST00000278616
17390	2	BAP1	Normal	Normal			3	52436304	52443894	52470320	52477910	ENST00000460680
17390	2	BARD1	Normal	Normal			2	215593400	215674293	216458123	216539016	ENST00000260947
17390	2	BMPR1A	Normal	Normal			10	88516396	88683476	90276153	90443233	ENST00000224764
17390	2	BRCA1	Normal	Normal			17	41197695	41277387	39353947	39433639	ENST00000357654
17390	2	BRCA2	Normal	Normal			13	32889611	32972907	33463749	33547045	ENST00000380152
17390	2	BRIP1	Normal	Normal			17	59760657	59940755	57838018	58018116	ENST00000259008
17390	2	CDH1	Normal	Normal			16	68771319	68867402	68805222	68901305	ENST00000261769
17390	2	CDK4	Normal	Normal			12	58142308	58146304	58536091	58540087	ENST00000257904
17390	2	CDKN2A	Normal	Normal			9	21968228	21994330	21968227	21994329	ENST00000530628,ENST00000304494
17390	2	CHEK2	Normal	Normal			22	29083885	29137832	29479873	29533820	ENST00000328354
17390	2	EPCAM	Normal	Normal			2	47596645	47613752	47823784	47840891	ENST00000263735
17390	2	MLH1	Normal	Normal			3	37035039	37092144	37076530	37133635	ENST00000231790
17390	2	MSH6	Normal	Normal			2	48010373	48033999	48237512	48261138	ENST00000234420
17390	2	MUTYH	Normal	Normal			1	45794978	45805926	46260650	46271598	ENST00000450313
17390	2	NBN	Normal	Normal			8	90947810	90996789	91960038	92009017	ENST00000265433
17390	2	PALB2	Normal	Normal			16	23614780	23652478	23626101	23663799	ENST00000261584
17390	2	PTEN	Normal	Normal			10	89624227	89725229	91383984	91484986	ENST00000371953
17390	2	RAD51C	Normal	Normal			17	56770005	56811583	54847366	54888944	ENST00000337432
17390	2	RAD51D	Normal	Normal			17	33427972	33446632	31754990	31773650	ENST00000345365
17390	2	SMAD4	Normal	Normal			18	48556583	48604837	46082954	46131208	ENST00000342988
17390	2	STK11	Normal	Normal			19	1206913	1228434	1206912	1228433	ENST00000326873
17390	2	TP53	Normal	Normal			17	7572927	7590856	7476245	7494174	ENST00000269305
17378	2	CHEK2	Exon 8-12 deletion	ExonCNV	Deletion	Multi	22	29091115	29099554	29487103	29495542	ENST00000328354
17378	2	APC	Normal	Normal			5	112073585	112179823	111409282	111515520	ENST00000257430
17378	2	ATM	Normal	Normal			11	108093559	108236235	107964286	108106962	ENST00000278616
17378	2	BAP1	Normal	Normal			3	52436304	52443894	52470320	52477910	ENST00000460680
17378	2	BARD1	Normal	Normal			2	215593400	215674293	216458123	216539016	ENST00000260947
17378	2	BMPR1A	Normal	Normal			10	88516396	88683476	90276153	90443233	ENST00000224764
17378	2	BRCA1	Normal	Normal			17	41197695	41277387	39353947	39433639	ENST00000357654
17378	2	BRCA2	Normal	Normal			13	32889611	32972907	33463749	33547045	ENST00000380152
17378	2	BRIP1	Normal	Normal			17	59760657	59940755	57838018	58018116	ENST00000259008
17378	2	CDH1	Normal	Normal			16	68771319	68867402	68805222	68901305	ENST00000261769
17378	2	CDK4	Normal	Normal			12	58142308	58146304	58536091	58540087	ENST00000257904
17378	2	CDKN2A	Normal	Normal			9	21968228	21994330	21968227	21994329	ENST00000530628,ENST00000304494
17378	2	EPCAM	Normal	Normal			2	47596645	47613752	47823784	47840891	ENST00000263735
17378	2	MLH1	Normal	Normal			3	37035039	37092144	37076530	37133635	ENST00000231790
17378	2	MSH2	Normal	Normal			2	47630331	47710088	47857470	47937227	ENST00000233146
17378	2	MSH6	Normal	Normal			2	48010373	48033999	48237512	48261138	ENST00000234420
17378	2	MUTYH	Normal	Normal			1	45794978	45805926	46260650	46271598	ENST00000450313
17378	2	NBN	Normal	Normal			8	90947810	90996789	91960038	92009017	ENST00000265433
17378	2	PALB2	Normal	Normal			16	23614780	23652478	23626101	23663799	ENST00000261584
17378	2	PMS2	Normal	Normal			7	6026390	6048650	6066021	6088281	ENST00000265849
17378	2	PTEN	Normal	Normal			10	89624227	89725229	91383984	91484986	ENST00000371953
17378	2	RAD51C	Normal	Normal			17	56770005	56811583	54847366	54888944	ENST00000337432
17378	2	RAD51D	Normal	Normal			17	33427972	33446632	31754990	31773650	ENST00000345365
17378	2	SMAD4	Normal	Normal			18	48556583	48604837	46082954	46131208	ENST00000342988
17378	2	STK11	Normal	Normal			19	1206913	1228434	1206912	1228433	ENST00000326873
17378	2	TP53	Normal	Normal			17	7572927	7590856	7476245	7494174	ENST00000269305
17401	2	APC	Normal	Normal			5	112073585	112179823	111409282	111515520	ENST00000257430
17401	2	ATM	Normal	Normal			11	108093559	108236235	107964286	108106962	ENST00000278616
17401	2	BAP1	Normal	Normal			3	52436304	52443894	52470320	52477910	ENST00000460680
17401	2	BARD1	Normal	Normal			2	215593400	215674293	216458123	216539016	ENST00000260947
17401	2	BMPR1A	Normal	Normal			10	88516396	88683476	90276153	90443233	ENST00000224764
17401	2	BRCA1	Normal	Normal			17	41197695	41277387	39353947	39433639	ENST00000357654
17401	2	BRCA2	Normal	Normal			13	32889611	32972907	33463749	33547045	ENST00000380152
17401	2	BRIP1	Normal	Normal			17	59760657	59940755	57838018	58018116	ENST00000259008
17401	2	CDH1	Normal	Normal			16	68771319	68867402	68805222	68901305	ENST00000261769
17401	2	CDK4	Normal	Normal			12	58142308	58146304	58536091	58540087	ENST00000257904
17401	2	CDKN2A	Normal	Normal			9	21968228	21994330	21968227	21994329	ENST00000530628,ENST00000304494
17401	2	CHEK2	Normal	Normal			22	29083885	29137832	29479873	29533820	ENST00000328354
17401	2	EPCAM	Normal	Normal			2	47596645	47613752	47823784	47840891	ENST00000263735
17401	2	MLH1	Normal	Normal			3	37035039	37092144	37076530	37133635	ENST00000231790
17401	2	MSH2	Normal	Normal			2	47630331	47710088	47857470	47937227	ENST00000233146
17401	2	MSH6	Normal	Normal			2	48010373	48033999	48237512	48261138	ENST00000234420
17401	2	MUTYH	Normal	Normal			1	45794978	45805926	46260650	46271598	ENST00000450313
17401	2	NBN	Normal	Normal			8	90947810	90996789	91960038	92009017	ENST00000265433
17401	2	PALB2	Normal	Normal			16	23614780	23652478	23626101	23663799	ENST00000261584
17401	2	PMS2	Normal	Normal			7	6026390	6048650	6066021	6088281	ENST00000265849
17401	2	PTEN	Normal	Normal			10	89624227	89725229	91383984	91484986	ENST00000371953
17401	2	RAD51C	Normal	Normal			17	56770005	56811583	54847366	54888944	ENST00000337432
17401	2	RAD51D	Normal	Normal			17	33427972	33446632	31754990	31773650	ENST00000345365
17401	2	SMAD4	Normal	Normal			18	48556583	48604837	46082954	46131208	ENST00000342988
17401	2	STK11	Normal	Normal			19	1206913	1228434	1206912	1228433	ENST00000326873
17401	2	TP53	Normal	Normal			17	7572927	7590856	7476245	7494174	ENST00000269305
17370	2	APC	Normal	Normal			5	112073585	112179823	111409282	111515520	ENST00000257430
17370	2	ATM	Normal	Normal			11	108093559	108236235	107964286	108106962	ENST00000278616
17370	2	BAP1	Normal	Normal			3	52436304	52443894	52470320	52477910	ENST00000460680
17370	2	BARD1	Normal	Normal			2	215593400	215674293	216458123	216539016	ENST00000260947
17370	2	BMPR1A	Normal	Normal			10	88516396	88683476	90276153	90443233	ENST00000224764
17370	2	BRCA1	Normal	Normal			17	41197695	41277387	39353947	39433639	ENST00000357654
17370	2	BRCA2	Normal	Normal			13	32889611	32972907	33463749	33547045	ENST00000380152
17370	2	BRIP1	Normal	Normal			17	59760657	59940755	57838018	58018116	ENST00000259008
17370	2	CDH1	Normal	Normal			16	68771319	68867402	68805222	68901305	ENST00000261769
17370	2	CDK4	Normal	Normal			12	58142308	58146304	58536091	58540087	ENST00000257904
17370	2	CDKN2A	Normal	Normal			9	21968228	21994330	21968227	21994329	ENST00000530628,ENST00000304494
17370	2	CHEK2	Normal	Normal			22	29083885	29137832	29479873	29533820	ENST00000328354
17370	2	EPCAM	Normal	Normal			2	47596645	47613752	47823784	47840891	ENST00000263735
17370	2	MLH1	Normal	Normal			3	37035039	37092144	37076530	37133635	ENST00000231790
17370	2	MSH2	Normal	Normal			2	47630331	47710088	47857470	47937227	ENST00000233146
17370	2	MSH6	Normal	Normal			2	48010373	48033999	48237512	48261138	ENST00000234420
17370	2	MUTYH	Normal	Normal			1	45794978	45805926	46260650	46271598	ENST00000450313
17370	2	NBN	Normal	Normal			8	90947810	90996789	91960038	92009017	ENST00000265433
17370	2	PALB2	Normal	Normal			16	23614780	23652478	23626101	23663799	ENST00000261584
17370	2	PMS2	Normal	Normal			7	6026390	6048650	6066021	6088281	ENST00000265849
17370	2	PTEN	Normal	Normal			10	89624227	89725229	91383984	91484986	ENST00000371953
17370	2	RAD51C	Normal	Normal			17	56770005	56811583	54847366	54888944	ENST00000337432
17370	2	RAD51D	Normal	Normal			17	33427972	33446632	31754990	31773650	ENST00000345365
17370	2	SMAD4	Normal	Normal			18	48556583	48604837	46082954	46131208	ENST00000342988
17370	2	STK11	Normal	Normal			19	1206913	1228434	1206912	1228433	ENST00000326873
17370	2	TP53	Normal	Normal			17	7572927	7590856	7476245	7494174	ENST00000269305
17379	2	PMS2	Exon 9-10 deletion	ExonCNV	Deletion	Multi	7	6029431	6031688	6069062	6071319	ENST00000265849
17379	2	APC	Normal	Normal			5	112073585	112179823	111409282	111515520	ENST00000257430
17379	2	ATM	Normal	Normal			11	108093559	108236235	107964286	108106962	ENST00000278616
17379	2	BAP1	Normal	Normal			3	52436304	52443894	52470320	52477910	ENST00000460680
17379	2	BARD1	Normal	Normal			2	215593400	215674293	216458123	216539016	ENST00000260947
17379	2	BMPR1A	Normal	Normal			10	88516396	88683476	90276153	90443233	ENST00000224764
17379	2	BRCA1	Normal	Normal			17	41197695	41277387	39353947	39433639	ENST00000357654
17379	2	BRCA2	Normal	Normal			13	32889611	32972907	33463749	33547045	ENST00000380152
17379	2	BRIP1	Normal	Normal			17	59760657	59940755	57838018	58018116	ENST00000259008
17379	2	CDH1	Normal	Normal			16	68771319	68867402	68805222	68901305	ENST00000261769
17379	2	CDK4	Normal	Normal			12	58142308	58146304	58536091	58540087	ENST00000257904
17379	2	CDKN2A	Normal	Normal			9	21968228	21994330	21968227	21994329	ENST00000530628,ENST00000304494
17379	2	CHEK2	Normal	Normal			22	29083885	29137832	29479873	29533820	ENST00000328354
17379	2	EPCAM	Normal	Normal			2	47596645	47613752	47823784	47840891	ENST00000263735
17379	2	MLH1	Normal	Normal			3	37035039	37092144	37076530	37133635	ENST00000231790
17379	2	MSH2	Normal	Normal			2	47630331	47710088	47857470	47937227	ENST00000233146
17379	2	MSH6	Normal	Normal			2	48010373	48033999	48237512	48261138	ENST00000234420
17379	2	MUTYH	Normal	Normal			1	45794978	45805926	46260650	46271598	ENST00000450313
17379	2	NBN	Normal	Normal			8	90947810	90996789	91960038	92009017	ENST00000265433
17379	2	PALB2	Normal	Normal			16	23614780	23652478	23626101	23663799	ENST00000261584
17379	2	PTEN	Normal	Normal			10	89624227	89725229	91383984	91484986	ENST00000371953
17379	2	RAD51C	Normal	Normal			17	56770005	56811583	54847366	54888944	ENST00000337432
17379	2	RAD51D	Normal	Normal			17	33427972	33446632	31754990	31773650	ENST00000345365
17379	2	SMAD4	Normal	Normal			18	48556583	48604837	46082954	46131208	ENST00000342988
17379	2	STK11	Normal	Normal			19	1206913	1228434	1206912	1228433	ENST00000326873
17379	2	TP53	Normal	Normal			17	7572927	7590856	7476245	7494174	ENST00000269305
17393	2	BRCA2	Exon 1-2 deletion	ExonCNV	Deletion	Multi	13	32889611	32890664	33463749	33464802	ENST00000380152
17393	2	APC	Normal	Normal			5	112073585	112179823	111409282	111515520	ENST00000257430
17393	2	ATM	Normal	Normal			11	108093559	108236235	107964286	108106962	ENST00000278616
17393	2	BAP1	Normal	Normal			3	52436304	52443894	52470320	52477910	ENST00000460680
17393	2	BARD1	Normal	Normal			2	215593400	215674293	216458123	216539016	ENST00000260947
17393	2	BMPR1A	Normal	Normal			10	88516396	88683476	90276153	90443233	ENST00000224764
17393	2	BRCA1	Normal	Normal			17	41197695	41277387	39353947	39433639	ENST00000357654
17393	2	BRIP1	Normal	Normal			17	59760657	59940755	57838018	58018116	ENST00000259008
17393	2	CDH1	Normal	Normal			16	68771319	68867402	68805222	68901305	ENST00000261769
17393	2	CDK4	Normal	Normal			12	58142308	58146304	58536091	58540087	ENST00000257904
17393	2	CDKN2A	Normal	Normal			9	21968228	21994330	21968227	21994329	ENST00000530628,ENST00000304494
17393	2	CHEK2	Normal	Normal			22	29083885	29137832	29479873	29533820	ENST00000328354
17393	2	EPCAM	Normal	Normal			2	47596645	47613752	47823784	47840891	ENST00000263735
17393	2	MLH1	Normal	Normal			3	37035039	37092144	37076530	37133635	ENST00000231790
17393	2	MSH2	Normal	Normal			2	47630331	47710088	47857470	47937227	ENST00000233146
17393	2	MSH6	Normal	Normal			2	48010373	48033999	48237512	48261138	ENST00000234420
17393	2	MUTYH	Normal	Normal			1	45794978	45805926	46260650	46271598	ENST00000450313
17393	2	NBN	Normal	Normal			8	90947810	90996789	91960038	92009017	ENST00000265433
17393	2	PALB2	Normal	Normal			16	23614780	23652478	23626101	23663799	ENST00000261584
17393	2	PMS2	Normal	Normal			7	6026390	6048650	6066021	6088281	ENST00000265849
17393	2	PTEN	Normal	Normal			10	89624227	89725229	91383984	91484986	ENST00000371953
17393	2	RAD51C	Normal	Normal			17	56770005	56811583	54847366	54888944	ENST00000337432
17393	2	RAD51D	Normal	Normal			17	33427972	33446632	31754990	31773650	ENST00000345365
17393	2	SMAD4	Normal	Normal			18	48556583	48604837	46082954	46131208	ENST00000342988
17393	2	STK11	Normal	Normal			19	1206913	1228434	1206912	1228433	ENST00000326873
17393	2	TP53	Normal	Normal			17	7572927	7590856	7476245	7494174	ENST00000269305
17333	1	BRCA1	Exon 13 deletion	ExonCNV	Deletion	Single	17	41234421	41234592	39390673	39390844	ENST00000357654
17385	2	MSH6	Exon 5-6 deletion	ExonCNV	Deletion	Multi	2	48030559	48032166	48257698	48259305	ENST00000234420
17385	2	APC	Normal	Normal			5	112073585	112179823	111409282	111515520	ENST00000257430
17385	2	ATM	Normal	Normal			11	108093559	108236235	107964286	108106962	ENST00000278616
17385	2	BAP1	Normal	Normal			3	52436304	52443894	52470320	52477910	ENST00000460680
17385	2	BARD1	Normal	Normal			2	215593400	215674293	216458123	216539016	ENST00000260947
17385	2	BMPR1A	Normal	Normal			10	88516396	88683476	90276153	90443233	ENST00000224764
17385	2	BRCA1	Normal	Normal			17	41197695	41277387	39353947	39433639	ENST00000357654
17385	2	BRCA2	Normal	Normal			13	32889611	32972907	33463749	33547045	ENST00000380152
17385	2	BRIP1	Normal	Normal			17	59760657	59940755	57838018	58018116	ENST00000259008
17385	2	CDH1	Normal	Normal			16	68771319	68867402	68805222	68901305	ENST00000261769
17385	2	CDK4	Normal	Normal			12	58142308	58146304	58536091	58540087	ENST00000257904
17385	2	CDKN2A	Normal	Normal			9	21968228	21994330	21968227	21994329	ENST00000530628,ENST00000304494
17385	2	CHEK2	Normal	Normal			22	29083885	29137832	29479873	29533820	ENST00000328354
17385	2	EPCAM	Normal	Normal			2	47596645	47613752	47823784	47840891	ENST00000263735
17385	2	MLH1	Normal	Normal			3	37035039	37092144	37076530	37133635	ENST00000231790
17385	2	MSH2	Normal	Normal			2	47630331	47710088	47857470	47937227	ENST00000233146
17385	2	MUTYH	Normal	Normal			1	45794978	45805926	46260650	46271598	ENST00000450313
17385	2	NBN	Normal	Normal			8	90947810	90996789	91960038	92009017	ENST00000265433
17385	2	PALB2	Normal	Normal			16	23614780	23652478	23626101	23663799	ENST00000261584
17385	2	PMS2	Normal	Normal			7	6026390	6048650	6066021	6088281	ENST00000265849
17385	2	PTEN	Normal	Normal			10	89624227	89725229	91383984	91484986	ENST00000371953
17385	2	RAD51C	Normal	Normal			17	56770005	56811583	54847366	54888944	ENST00000337432
17385	2	RAD51D	Normal	Normal			17	33427972	33446632	31754990	31773650	ENST00000345365
17385	2	SMAD4	Normal	Normal			18	48556583	48604837	46082954	46131208	ENST00000342988
17385	2	STK11	Normal	Normal			19	1206913	1228434	1206912	1228433	ENST00000326873
17385	2	TP53	Normal	Normal			17	7572927	7590856	7476245	7494174	ENST00000269305
17366	2	EPCAM	Exon 9 duplication	ExonCNV	Duplication	Single	2	47613711	47613752	47840850	47840891	ENST00000263735
17366	2	MSH2	Exon 1-16 duplication	ExonCNV	Duplication	Multi	2	47630331	47710088	47857470	47937227	ENST00000233146
17391	2	APC	Normal	Normal			5	112073585	112179823	111409282	111515520	ENST00000257430
17391	2	ATM	Normal	Normal			11	108093559	108236235	107964286	108106962	ENST00000278616
17391	2	BAP1	Normal	Normal			3	52436304	52443894	52470320	52477910	ENST00000460680
17391	2	BARD1	Normal	Normal			2	215593400	215674293	216458123	216539016	ENST00000260947
17391	2	BMPR1A	Normal	Normal			10	88516396	88683476	90276153	90443233	ENST00000224764
17391	2	BRCA1	Normal	Normal			17	41197695	41277387	39353947	39433639	ENST00000357654
17391	2	BRCA2	Normal	Normal			13	32889611	32972907	33463749	33547045	ENST00000380152
17391	2	BRIP1	Normal	Normal			17	59760657	59940755	57838018	58018116	ENST00000259008
17391	2	CDH1	Normal	Normal			16	68771319	68867402	68805222	68901305	ENST00000261769
17391	2	CDK4	Normal	Normal			12	58142308	58146304	58536091	58540087	ENST00000257904
17391	2	CDKN2A	Normal	Normal			9	21968228	21994330	21968227	21994329	ENST00000530628,ENST00000304494
17391	2	CHEK2	Normal	Normal			22	29083885	29137832	29479873	29533820	ENST00000328354
17391	2	EPCAM	Normal	Normal			2	47596645	47613752	47823784	47840891	ENST00000263735
17391	2	MLH1	Normal	Normal			3	37035039	37092144	37076530	37133635	ENST00000231790
17391	2	MSH2	Normal	Normal			2	47630331	47710088	47857470	47937227	ENST00000233146
17391	2	MSH6	Normal	Normal			2	48010373	48033999	48237512	48261138	ENST00000234420
17391	2	MUTYH	Normal	Normal			1	45794978	45805926	46260650	46271598	ENST00000450313
17391	2	NBN	Normal	Normal			8	90947810	90996789	91960038	92009017	ENST00000265433
17391	2	PALB2	Normal	Normal			16	23614780	23652478	23626101	23663799	ENST00000261584
17391	2	PMS2	Normal	Normal			7	6026390	6048650	6066021	6088281	ENST00000265849
17391	2	PTEN	Normal	Normal			10	89624227	89725229	91383984	91484986	ENST00000371953
17391	2	RAD51C	Normal	Normal			17	56770005	56811583	54847366	54888944	ENST00000337432
17391	2	RAD51D	Normal	Normal			17	33427972	33446632	31754990	31773650	ENST00000345365
17391	2	SMAD4	Normal	Normal			18	48556583	48604837	46082954	46131208	ENST00000342988
17391	2	STK11	Normal	Normal			19	1206913	1228434	1206912	1228433	ENST00000326873
17391	2	TP53	Normal	Normal			17	7572927	7590856	7476245	7494174	ENST00000269305
17365	2	TP53	Exon 1 deletion	ExonCNV	Deletion	Single	17	7590695	7590856	7494013	7494174	ENST00000269305
17389	2	APC	Normal	Normal			5	112073585	112179823	111409282	111515520	ENST00000257430
17389	2	ATM	Normal	Normal			11	108093559	108236235	107964286	108106962	ENST00000278616
17389	2	BAP1	Normal	Normal			3	52436304	52443894	52470320	52477910	ENST00000460680
17389	2	BARD1	Normal	Normal			2	215593400	215674293	216458123	216539016	ENST00000260947
17389	2	BMPR1A	Normal	Normal			10	88516396	88683476	90276153	90443233	ENST00000224764
17389	2	BRCA1	Normal	Normal			17	41197695	41277387	39353947	39433639	ENST00000357654
17389	2	BRCA2	Normal	Normal			13	32889611	32972907	33463749	33547045	ENST00000380152
17389	2	BRIP1	Normal	Normal			17	59760657	59940755	57838018	58018116	ENST00000259008
17389	2	CDH1	Normal	Normal			16	68771319	68867402	68805222	68901305	ENST00000261769
17389	2	CDK4	Normal	Normal			12	58142308	58146304	58536091	58540087	ENST00000257904
17389	2	CDKN2A	Normal	Normal			9	21968228	21994330	21968227	21994329	ENST00000530628,ENST00000304494
17389	2	CHEK2	Normal	Normal			22	29083885	29137832	29479873	29533820	ENST00000328354
17389	2	EPCAM	Normal	Normal			2	47596645	47613752	47823784	47840891	ENST00000263735
17389	2	MLH1	Normal	Normal			3	37035039	37092144	37076530	37133635	ENST00000231790
17389	2	MSH2	Normal	Normal			2	47630331	47710088	47857470	47937227	ENST00000233146
17389	2	MSH6	Normal	Normal			2	48010373	48033999	48237512	48261138	ENST00000234420
17389	2	MUTYH	Normal	Normal			1	45794978	45805926	46260650	46271598	ENST00000450313
17389	2	NBN	Normal	Normal			8	90947810	90996789	91960038	92009017	ENST00000265433
17389	2	PALB2	Normal	Normal			16	23614780	23652478	23626101	23663799	ENST00000261584
17389	2	PMS2	Normal	Normal			7	6026390	6048650	6066021	6088281	ENST00000265849
17389	2	PTEN	Normal	Normal			10	89624227	89725229	91383984	91484986	ENST00000371953
17389	2	RAD51C	Normal	Normal			17	56770005	56811583	54847366	54888944	ENST00000337432
17389	2	RAD51D	Normal	Normal			17	33427972	33446632	31754990	31773650	ENST00000345365
17389	2	SMAD4	Normal	Normal			18	48556583	48604837	46082954	46131208	ENST00000342988
17389	2	STK11	Normal	Normal			19	1206913	1228434	1206912	1228433	ENST00000326873
17389	2	TP53	Normal	Normal			17	7572927	7590856	7476245	7494174	ENST00000269305
17367	2	APC	Normal	Normal			5	112073585	112179823	111409282	111515520	ENST00000257430
17367	2	ATM	Normal	Normal			11	108093559	108236235	107964286	108106962	ENST00000278616
17367	2	BAP1	Normal	Normal			3	52436304	52443894	52470320	52477910	ENST00000460680
17367	2	BARD1	Normal	Normal			2	215593400	215674293	216458123	216539016	ENST00000260947
17367	2	BMPR1A	Normal	Normal			10	88516396	88683476	90276153	90443233	ENST00000224764
17367	2	BRCA1	Normal	Normal			17	41197695	41277387	39353947	39433639	ENST00000357654
17367	2	BRCA2	Normal	Normal			13	32889611	32972907	33463749	33547045	ENST00000380152
17367	2	BRIP1	Normal	Normal			17	59760657	59940755	57838018	58018116	ENST00000259008
17367	2	CDH1	Normal	Normal			16	68771319	68867402	68805222	68901305	ENST00000261769
17367	2	CDK4	Normal	Normal			12	58142308	58146304	58536091	58540087	ENST00000257904
17367	2	CDKN2A	Normal	Normal			9	21968228	21994330	21968227	21994329	ENST00000530628,ENST00000304494
17367	2	CHEK2	Normal	Normal			22	29083885	29137832	29479873	29533820	ENST00000328354
17367	2	EPCAM	Normal	Normal			2	47596645	47613752	47823784	47840891	ENST00000263735
17367	2	MLH1	Normal	Normal			3	37035039	37092144	37076530	37133635	ENST00000231790
17367	2	MSH2	Normal	Normal			2	47630331	47710088	47857470	47937227	ENST00000233146
17367	2	MSH6	Normal	Normal			2	48010373	48033999	48237512	48261138	ENST00000234420
17367	2	MUTYH	Normal	Normal			1	45794978	45805926	46260650	46271598	ENST00000450313
17367	2	NBN	Normal	Normal			8	90947810	90996789	91960038	92009017	ENST00000265433
17367	2	PALB2	Normal	Normal			16	23614780	23652478	23626101	23663799	ENST00000261584
17367	2	PMS2	Normal	Normal			7	6026390	6048650	6066021	6088281	ENST00000265849
17367	2	PTEN	Normal	Normal			10	89624227	89725229	91383984	91484986	ENST00000371953
17367	2	RAD51C	Normal	Normal			17	56770005	56811583	54847366	54888944	ENST00000337432
17367	2	RAD51D	Normal	Normal			17	33427972	33446632	31754990	31773650	ENST00000345365
17367	2	SMAD4	Normal	Normal			18	48556583	48604837	46082954	46131208	ENST00000342988
17367	2	STK11	Normal	Normal			19	1206913	1228434	1206912	1228433	ENST00000326873
17367	2	TP53	Normal	Normal			17	7572927	7590856	7476245	7494174	ENST00000269305
17368	2	APC	Normal	Normal			5	112073585	112179823	111409282	111515520	ENST00000257430
17368	2	ATM	Normal	Normal			11	108093559	108236235	107964286	108106962	ENST00000278616
17368	2	BAP1	Normal	Normal			3	52436304	52443894	52470320	52477910	ENST00000460680
17368	2	BARD1	Normal	Normal			2	215593400	215674293	216458123	216539016	ENST00000260947
17368	2	BMPR1A	Normal	Normal			10	88516396	88683476	90276153	90443233	ENST00000224764
17368	2	BRCA1	Normal	Normal			17	41197695	41277387	39353947	39433639	ENST00000357654
17368	2	BRCA2	Normal	Normal			13	32889611	32972907	33463749	33547045	ENST00000380152
17368	2	BRIP1	Normal	Normal			17	59760657	59940755	57838018	58018116	ENST00000259008
17368	2	CDH1	Normal	Normal			16	68771319	68867402	68805222	68901305	ENST00000261769
17368	2	CDK4	Normal	Normal			12	58142308	58146304	58536091	58540087	ENST00000257904
17368	2	CDKN2A	Normal	Normal			9	21968228	21994330	21968227	21994329	ENST00000530628,ENST00000304494
17368	2	CHEK2	Normal	Normal			22	29083885	29137832	29479873	29533820	ENST00000328354
17368	2	EPCAM	Normal	Normal			2	47596645	47613752	47823784	47840891	ENST00000263735
17368	2	MLH1	Normal	Normal			3	37035039	37092144	37076530	37133635	ENST00000231790
17368	2	MSH2	Normal	Normal			2	47630331	47710088	47857470	47937227	ENST00000233146
17368	2	MSH6	Normal	Normal			2	48010373	48033999	48237512	48261138	ENST00000234420
17368	2	MUTYH	Normal	Normal			1	45794978	45805926	46260650	46271598	ENST00000450313
17368	2	NBN	Normal	Normal			8	90947810	90996789	91960038	92009017	ENST00000265433
17368	2	PALB2	Normal	Normal			16	23614780	23652478	23626101	23663799	ENST00000261584
17368	2	PMS2	Normal	Normal			7	6026390	6048650	6066021	6088281	ENST00000265849
17368	2	PTEN	Normal	Normal			10	89624227	89725229	91383984	91484986	ENST00000371953
17368	2	RAD51C	Normal	Normal			17	56770005	56811583	54847366	54888944	ENST00000337432
17368	2	RAD51D	Normal	Normal			17	33427972	33446632	31754990	31773650	ENST00000345365
17368	2	SMAD4	Normal	Normal			18	48556583	48604837	46082954	46131208	ENST00000342988
17368	2	STK11	Normal	Normal			19	1206913	1228434	1206912	1228433	ENST00000326873
17368	2	TP53	Normal	Normal			17	7572927	7590856	7476245	7494174	ENST00000269305
17380	2	BRCA2	Exon 1-3 duplication	ExonCNV	Duplication	Multi	13	32889611	32893462	33463749	33467600	ENST00000380152
17363	2	CHEK2	Exon 9-10 deletion	ExonCNV	Deletion	Multi	22	29092889	29095925	29488877	29491913	ENST00000328354
17359	2	MSH2	Exon 1-2 deletion	ExonCNV	Deletion	Multi	2	47630331	47635694	47857470	47862833	ENST00000233146
17359	2	APC	Normal	Normal			5	112073585	112179823	111409282	111515520	ENST00000257430
17359	2	ATM	Normal	Normal			11	108093559	108236235	107964286	108106962	ENST00000278616
17359	2	BAP1	Normal	Normal			3	52436304	52443894	52470320	52477910	ENST00000460680
17359	2	BARD1	Normal	Normal			2	215593400	215674293	216458123	216539016	ENST00000260947
17359	2	BMPR1A	Normal	Normal			10	88516396	88683476	90276153	90443233	ENST00000224764
17359	2	BRCA1	Normal	Normal			17	41197695	41277387	39353947	39433639	ENST00000357654
17359	2	BRCA2	Normal	Normal			13	32889611	32972907	33463749	33547045	ENST00000380152
17359	2	BRIP1	Normal	Normal			17	59760657	59940755	57838018	58018116	ENST00000259008
17359	2	CDH1	Normal	Normal			16	68771319	68867402	68805222	68901305	ENST00000261769
17359	2	CDK4	Normal	Normal			12	58142308	58146304	58536091	58540087	ENST00000257904
17359	2	CDKN2A	Normal	Normal			9	21968228	21994330	21968227	21994329	ENST00000530628,ENST00000304494
17359	2	CHEK2	Normal	Normal			22	29083885	29137832	29479873	29533820	ENST00000328354
17359	2	EPCAM	Normal	Normal			2	47596645	47613752	47823784	47840891	ENST00000263735
17359	2	MLH1	Normal	Normal			3	37035039	37092144	37076530	37133635	ENST00000231790
17359	2	MSH6	Normal	Normal			2	48010373	48033999	48237512	48261138	ENST00000234420
17359	2	MUTYH	Normal	Normal			1	45794978	45805926	46260650	46271598	ENST00000450313
17359	2	NBN	Normal	Normal			8	90947810	90996789	91960038	92009017	ENST00000265433
17359	2	PALB2	Normal	Normal			16	23614780	23652478	23626101	23663799	ENST00000261584
17359	2	PMS2	Normal	Normal			7	6026390	6048650	6066021	6088281	ENST00000265849
17359	2	PTEN	Normal	Normal			10	89624227	89725229	91383984	91484986	ENST00000371953
17359	2	RAD51C	Normal	Normal			17	56770005	56811583	54847366	54888944	ENST00000337432
17359	2	RAD51D	Normal	Normal			17	33427972	33446632	31754990	31773650	ENST00000345365
17359	2	SMAD4	Normal	Normal			18	48556583	48604837	46082954	46131208	ENST00000342988
17359	2	STK11	Normal	Normal			19	1206913	1228434	1206912	1228433	ENST00000326873
17359	2	TP53	Normal	Normal			17	7572927	7590856	7476245	7494174	ENST00000269305
17403	2	BRCA1	Exon 17 deletion	ExonCNV	Deletion	Single	17	41219625	41219712	39375877	39375964	ENST00000357654
17394	2	BRCA1	Exon 1-2 deletion	ExonCNV	Deletion	Multi	17	41276034	41277387	39432286	39433639	ENST00000357654
17394	2	APC	Normal	Normal			5	112073585	112179823	111409282	111515520	ENST00000257430
17394	2	ATM	Normal	Normal			11	108093559	108236235	107964286	108106962	ENST00000278616
17394	2	BAP1	Normal	Normal			3	52436304	52443894	52470320	52477910	ENST00000460680
17394	2	BARD1	Normal	Normal			2	215593400	215674293	216458123	216539016	ENST00000260947
17394	2	BMPR1A	Normal	Normal			10	88516396	88683476	90276153	90443233	ENST00000224764
17394	2	BRCA2	Normal	Normal			13	32889611	32972907	33463749	33547045	ENST00000380152
17394	2	BRIP1	Normal	Normal			17	59760657	59940755	57838018	58018116	ENST00000259008
17394	2	CDH1	Normal	Normal			16	68771319	68867402	68805222	68901305	ENST00000261769
17394	2	CDK4	Normal	Normal			12	58142308	58146304	58536091	58540087	ENST00000257904
17394	2	CDKN2A	Normal	Normal			9	21968228	21994330	21968227	21994329	ENST00000530628,ENST00000304494
17394	2	CHEK2	Normal	Normal			22	29083885	29137832	29479873	29533820	ENST00000328354
17394	2	EPCAM	Normal	Normal			2	47596645	47613752	47823784	47840891	ENST00000263735
17394	2	MLH1	Normal	Normal			3	37035039	37092144	37076530	37133635	ENST00000231790
17394	2	MSH2	Normal	Normal			2	47630331	47710088	47857470	47937227	ENST00000233146
17394	2	MSH6	Normal	Normal			2	48010373	48033999	48237512	48261138	ENST00000234420
17394	2	MUTYH	Normal	Normal			1	45794978	45805926	46260650	46271598	ENST00000450313
17394	2	NBN	Normal	Normal			8	90947810	90996789	91960038	92009017	ENST00000265433
17394	2	PALB2	Normal	Normal			16	23614780	23652478	23626101	23663799	ENST00000261584
17394	2	PMS2	Normal	Normal			7	6026390	6048650	6066021	6088281	ENST00000265849
17394	2	PTEN	Normal	Normal			10	89624227	89725229	91383984	91484986	ENST00000371953
17394	2	RAD51C	Normal	Normal			17	56770005	56811583	54847366	54888944	ENST00000337432
17394	2	RAD51D	Normal	Normal			17	33427972	33446632	31754990	31773650	ENST00000345365
17394	2	SMAD4	Normal	Normal			18	48556583	48604837	46082954	46131208	ENST00000342988
17394	2	STK11	Normal	Normal			19	1206913	1228434	1206912	1228433	ENST00000326873
17394	2	TP53	Normal	Normal			17	7572927	7590856	7476245	7494174	ENST00000269305
17384	2	BRCA1	Exon 12 deletion	ExonCNV	Deletion	Single	17	41242961	41243049	39399213	39399301	ENST00000357654
17396	2	TP53	Exon 1-5 deletion	ExonCNV	Deletion	Multi	17	7578371	7590856	7481689	7494174	ENST00000269305
17396	2	APC	Normal	Normal			5	112073585	112179823	111409282	111515520	ENST00000257430
17396	2	ATM	Normal	Normal			11	108093559	108236235	107964286	108106962	ENST00000278616
17396	2	BAP1	Normal	Normal			3	52436304	52443894	52470320	52477910	ENST00000460680
17396	2	BARD1	Normal	Normal			2	215593400	215674293	216458123	216539016	ENST00000260947
17396	2	BMPR1A	Normal	Normal			10	88516396	88683476	90276153	90443233	ENST00000224764
17396	2	BRCA1	Normal	Normal			17	41197695	41277387	39353947	39433639	ENST00000357654
17396	2	BRCA2	Normal	Normal			13	32889611	32972907	33463749	33547045	ENST00000380152
17396	2	BRIP1	Normal	Normal			17	59760657	59940755	57838018	58018116	ENST00000259008
17396	2	CDH1	Normal	Normal			16	68771319	68867402	68805222	68901305	ENST00000261769
17396	2	CDK4	Normal	Normal			12	58142308	58146304	58536091	58540087	ENST00000257904
17396	2	CDKN2A	Normal	Normal			9	21968228	21994330	21968227	21994329	ENST00000530628,ENST00000304494
17396	2	CHEK2	Normal	Normal			22	29083885	29137832	29479873	29533820	ENST00000328354
17396	2	EPCAM	Normal	Normal			2	47596645	47613752	47823784	47840891	ENST00000263735
17396	2	MLH1	Normal	Normal			3	37035039	37092144	37076530	37133635	ENST00000231790
17396	2	MSH2	Normal	Normal			2	47630331	47710088	47857470	47937227	ENST00000233146
17396	2	MSH6	Normal	Normal			2	48010373	48033999	48237512	48261138	ENST00000234420
17396	2	MUTYH	Normal	Normal			1	45794978	45805926	46260650	46271598	ENST00000450313
17396	2	NBN	Normal	Normal			8	90947810	90996789	91960038	92009017	ENST00000265433
17396	2	PALB2	Normal	Normal			16	23614780	23652478	23626101	23663799	ENST00000261584
17396	2	PMS2	Normal	Normal			7	6026390	6048650	6066021	6088281	ENST00000265849
17396	2	PTEN	Normal	Normal			10	89624227	89725229	91383984	91484986	ENST00000371953
17396	2	RAD51C	Normal	Normal			17	56770005	56811583	54847366	54888944	ENST00000337432
17396	2	RAD51D	Normal	Normal			17	33427972	33446632	31754990	31773650	ENST00000345365
17396	2	SMAD4	Normal	Normal			18	48556583	48604837	46082954	46131208	ENST00000342988
17396	2	STK11	Normal	Normal			19	1206913	1228434	1206912	1228433	ENST00000326873
17369	2	BRCA1	Exon 16 deletion	ExonCNV	Deletion	Single	17	41222945	41223255	39379197	39379507	ENST00000357654
17369	2	APC	Normal	Normal			5	112073585	112179823	111409282	111515520	ENST00000257430
17369	2	ATM	Normal	Normal			11	108093559	108236235	107964286	108106962	ENST00000278616
17369	2	BAP1	Normal	Normal			3	52436304	52443894	52470320	52477910	ENST00000460680
17369	2	BARD1	Normal	Normal			2	215593400	215674293	216458123	216539016	ENST00000260947
17369	2	BMPR1A	Normal	Normal			10	88516396	88683476	90276153	90443233	ENST00000224764
17369	2	BRCA2	Normal	Normal			13	32889611	32972907	33463749	33547045	ENST00000380152
17369	2	BRIP1	Normal	Normal			17	59760657	59940755	57838018	58018116	ENST00000259008
17369	2	CDH1	Normal	Normal			16	68771319	68867402	68805222	68901305	ENST00000261769
17369	2	CDK4	Normal	Normal			12	58142308	58146304	58536091	58540087	ENST00000257904
17369	2	CDKN2A	Normal	Normal			9	21968228	21994330	21968227	21994329	ENST00000530628,ENST00000304494
17369	2	CHEK2	Normal	Normal			22	29083885	29137832	29479873	29533820	ENST00000328354
17369	2	EPCAM	Normal	Normal			2	47596645	47613752	47823784	47840891	ENST00000263735
17369	2	MLH1	Normal	Normal			3	37035039	37092144	37076530	37133635	ENST00000231790
17369	2	MSH2	Normal	Normal			2	47630331	47710088	47857470	47937227	ENST00000233146
17369	2	MSH6	Normal	Normal			2	48010373	48033999	48237512	48261138	ENST00000234420
17369	2	MUTYH	Normal	Normal			1	45794978	45805926	46260650	46271598	ENST00000450313
17369	2	NBN	Normal	Normal			8	90947810	90996789	91960038	92009017	ENST00000265433
17369	2	PALB2	Normal	Normal			16	23614780	23652478	23626101	23663799	ENST00000261584
17369	2	PTEN	Normal	Normal			10	89624227	89725229	91383984	91484986	ENST00000371953
17369	2	RAD51C	Normal	Normal			17	56770005	56811583	54847366	54888944	ENST00000337432
17369	2	RAD51D	Normal	Normal			17	33427972	33446632	31754990	31773650	ENST00000345365
17369	2	SMAD4	Normal	Normal			18	48556583	48604837	46082954	46131208	ENST00000342988
17369	2	STK11	Normal	Normal			19	1206913	1228434	1206912	1228433	ENST00000326873
17369	2	TP53	Normal	Normal			17	7572927	7590856	7476245	7494174	ENST00000269305
17316	1	APC	Normal	Normal			5	112073585	112179823	111409282	111515520	ENST00000257430
17316	1	ATM	Normal	Normal			11	108093559	108236235	107964286	108106962	ENST00000278616
17316	1	BAP1	Normal	Normal			3	52436304	52443894	52470320	52477910	ENST00000460680
17316	1	BARD1	Normal	Normal			2	215593400	215674293	216458123	216539016	ENST00000260947
17316	1	BMPR1A	Normal	Normal			10	88516396	88683476	90276153	90443233	ENST00000224764
17316	1	BRCA1	Normal	Normal			17	41197695	41277387	39353947	39433639	ENST00000357654
17316	1	BRCA2	Normal	Normal			13	32889611	32972907	33463749	33547045	ENST00000380152
17316	1	BRIP1	Normal	Normal			17	59760657	59940755	57838018	58018116	ENST00000259008
17316	1	CDH1	Normal	Normal			16	68771319	68867402	68805222	68901305	ENST00000261769
17316	1	CDK4	Normal	Normal			12	58142308	58146304	58536091	58540087	ENST00000257904
17316	1	CDKN2A	Normal	Normal			9	21968228	21994330	21968227	21994329	ENST00000530628,ENST00000304494
17316	1	CHEK2	Normal	Normal			22	29083885	29137832	29479873	29533820	ENST00000328354
17316	1	EPCAM	Normal	Normal			2	47596645	47613752	47823784	47840891	ENST00000263735
17316	1	MLH1	Normal	Normal			3	37035039	37092144	37076530	37133635	ENST00000231790
17316	1	MSH6	Normal	Normal			2	48010373	48033999	48237512	48261138	ENST00000234420
17316	1	MUTYH	Normal	Normal			1	45794978	45805926	46260650	46271598	ENST00000450313
17316	1	NBN	Normal	Normal			8	90947810	90996789	91960038	92009017	ENST00000265433
17316	1	PALB2	Normal	Normal			16	23614780	23652478	23626101	23663799	ENST00000261584
17316	1	PMS2	Normal	Normal			7	6026390	6048650	6066021	6088281	ENST00000265849
17316	1	PTEN	Normal	Normal			10	89624227	89725229	91383984	91484986	ENST00000371953
17316	1	RAD51C	Normal	Normal			17	56770005	56811583	54847366	54888944	ENST00000337432
17316	1	RAD51D	Normal	Normal			17	33427972	33446632	31754990	31773650	ENST00000345365
17316	1	SMAD4	Normal	Normal			18	48556583	48604837	46082954	46131208	ENST00000342988
17316	1	STK11	Normal	Normal			19	1206913	1228434	1206912	1228433	ENST00000326873
17316	1	TP53	Normal	Normal			17	7572927	7590856	7476245	7494174	ENST00000269305
17371	2	APC	Normal	Normal			5	112073585	112179823	111409282	111515520	ENST00000257430
17371	2	ATM	Normal	Normal			11	108093559	108236235	107964286	108106962	ENST00000278616
17371	2	BAP1	Normal	Normal			3	52436304	52443894	52470320	52477910	ENST00000460680
17371	2	BARD1	Normal	Normal			2	215593400	215674293	216458123	216539016	ENST00000260947
17371	2	BMPR1A	Normal	Normal			10	88516396	88683476	90276153	90443233	ENST00000224764
17371	2	BRCA2	Normal	Normal			13	32889611	32972907	33463749	33547045	ENST00000380152
17371	2	BRIP1	Normal	Normal			17	59760657	59940755	57838018	58018116	ENST00000259008
17371	2	CDH1	Normal	Normal			16	68771319	68867402	68805222	68901305	ENST00000261769
17371	2	CDK4	Normal	Normal			12	58142308	58146304	58536091	58540087	ENST00000257904
17371	2	CDKN2A	Normal	Normal			9	21968228	21994330	21968227	21994329	ENST00000530628,ENST00000304494
17371	2	CHEK2	Normal	Normal			22	29083885	29137832	29479873	29533820	ENST00000328354
17371	2	EPCAM	Normal	Normal			2	47596645	47613752	47823784	47840891	ENST00000263735
17371	2	MLH1	Normal	Normal			3	37035039	37092144	37076530	37133635	ENST00000231790
17371	2	MSH2	Normal	Normal			2	47630331	47710088	47857470	47937227	ENST00000233146
17371	2	MSH6	Normal	Normal			2	48010373	48033999	48237512	48261138	ENST00000234420
17371	2	MUTYH	Normal	Normal			1	45794978	45805926	46260650	46271598	ENST00000450313
17371	2	NBN	Normal	Normal			8	90947810	90996789	91960038	92009017	ENST00000265433
17371	2	PALB2	Normal	Normal			16	23614780	23652478	23626101	23663799	ENST00000261584
17371	2	PMS2	Normal	Normal			7	6026390	6048650	6066021	6088281	ENST00000265849
17371	2	PTEN	Normal	Normal			10	89624227	89725229	91383984	91484986	ENST00000371953
17371	2	RAD51C	Normal	Normal			17	56770005	56811583	54847366	54888944	ENST00000337432
17371	2	RAD51D	Normal	Normal			17	33427972	33446632	31754990	31773650	ENST00000345365
17371	2	SMAD4	Normal	Normal			18	48556583	48604837	46082954	46131208	ENST00000342988
17371	2	STK11	Normal	Normal			19	1206913	1228434	1206912	1228433	ENST00000326873
17371	2	TP53	Normal	Normal			17	7572927	7590856	7476245	7494174	ENST00000269305
